# Supplementary material for: Mutation in the FUS nuclear localisation signal domain causes neurodevelopmental and systemic metabolic alterations
Source: Dis Model Mech. 2023 Oct 23;16(10):dmm050200. doi: 10.1242/dmm.050200 (PMC10642611; doi:10.1242/dmm.050200)
Supplement: Table S1. List of DEGs in all tissues. [file dmm-16-050200-TableS1.xlsx]

## Sheet: DEGs Frontal Cortex
Gene id	Log2FoldChange	p-value	p-value adj	Gene name
ENSMUSG00000109404	-3.397	8e-43	1.42e-38	Gm19963
ENSMUSG00000081087	-4.51779	8.93e-22	7.91e-18	Rps15a-ps7
ENSMUSG00000036181	-1.60965	1.43e-16	8.43e-13	Hist1h1c
ENSMUSG00000110631	1.72423	1.12e-15	4.97e-12	Gm42047
ENSMUSG00000111977	-0.88608	2.31e-14	8.18e-11	Gm47163
ENSMUSG00000047246	-1.45179	3.49e-13	1.03e-09	Hist1h2be
ENSMUSG00000028943	-1.3161	4.16e-13	1.05e-09	Espn
ENSMUSG00000030795	0.630597	9.59e-13	2.12e-09	Fus
ENSMUSG00000031601	-0.590464	1.28e-12	2.51e-09	Cnot7
ENSMUSG00000040055	-0.616368	3.29e-12	5.82e-09	Gjb6
ENSMUSG00000090667	-1.58919	4.1e-12	6.59e-09	Gm765
ENSMUSG00000104674	-1.90395	6.44e-12	9.51e-09	Gm42756
ENSMUSG00000020241	1.46922	1.19e-11	1.62e-08	Col6a2
ENSMUSG00000037872	-0.773578	2.05e-11	2.59e-08	Ackr1
ENSMUSG00000115099	0.80365	3.24e-11	3.82e-08	AC114585.1
ENSMUSG00000018102	-1.17169	1.03e-10	1.11e-07	Hist1h2bc
ENSMUSG00000027010	-0.596993	1.06e-10	1.11e-07	Slc25a12
ENSMUSG00000064373	-0.826749	1.22e-10	1.2e-07	Selenop
ENSMUSG00000029452	1.22199	1.53e-10	1.38e-07	Tmem116
ENSMUSG00000104279	-1.62093	1.55e-10	1.38e-07	Gm38300
ENSMUSG00000021750	-0.595774	3.16e-10	2.66e-07	Fam107a
ENSMUSG00000085133	0.642403	7.59e-10	6.11e-07	B930095G15Rik
ENSMUSG00000002190	0.669761	8.07e-10	6.21e-07	Clgn
ENSMUSG00000090061	0.670955	1.02e-09	7.49e-07	Nwd2
ENSMUSG00000020182	-0.924969	1.45e-09	1.01e-06	Ddc
ENSMUSG00000019232	-0.983955	1.48e-09	1.01e-06	Etnppl
ENSMUSG00000020072	1.45804	1.87e-09	1.22e-06	Pbld2
ENSMUSG00000044700	0.449718	2.35e-09	1.49e-06	Tmem201
ENSMUSG00000002475	-0.666804	5.12e-09	3.13e-06	Abhd3
ENSMUSG00000036905	-0.830452	6.22e-09	3.67e-06	C1qb
ENSMUSG00000013622	-0.47742	8.89e-09	5.08e-06	Atraid
ENSMUSG00000075585	-0.648708	9.96e-09	5.51e-06	6330403L08Rik
ENSMUSG00000031765	-0.801635	1.38e-08	7.39e-06	Mt1
ENSMUSG00000097583	1.8525	2.4e-08	1.25e-05	6430590A07Rik
ENSMUSG00000109179	1.58313	3.83e-08	1.94e-05	Gm35339
ENSMUSG00000030247	-1.01069	4.56e-08	2.24e-05	Kcnj8
ENSMUSG00000029864	-0.729052	7.42e-08	3.55e-05	Gstk1
ENSMUSG00000075602	-0.831556	7.72e-08	3.6e-05	Ly6a
ENSMUSG00000026683	-1.07325	8.07e-08	3.66e-05	Nuf2
ENSMUSG00000040649	0.492334	8.41e-08	3.72e-05	Rimklb
ENSMUSG00000074259	0.910083	1.72e-07	7.42e-05	Gramd2
ENSMUSG00000112922	1.36747	1.94e-07	7.79e-05	Gm47572
ENSMUSG00000106380	2.88149	1.96e-07	7.79e-05	Gm3519
ENSMUSG00000030579	-0.80944	1.98e-07	7.79e-05	Tyrobp
ENSMUSG00000106981	-0.683862	1.98e-07	7.79e-05	Gm45495
ENSMUSG00000020447	1.52738	2.37e-07	9.11e-05	Npc1l1
ENSMUSG00000024854	-0.674465	2.6e-07	9.66e-05	Pold4
ENSMUSG00000058756	-0.504245	2.62e-07	9.66e-05	Thra
ENSMUSG00000022701	1.0418	2.73e-07	9.85e-05	Ccdc191
ENSMUSG00000079018	-0.72938	2.87e-07	0.00010021	Ly6c1
ENSMUSG00000032637	1.07714	2.89e-07	0.00010021	Atxn2l
ENSMUSG00000069917	-1.41701	3.88e-07	0.000132022	Hba-a2
ENSMUSG00000108601	-1.17202	3.97e-07	0.000132607	Gm44645
ENSMUSG00000104148	1.20431	4.45e-07	0.000145779	Pcdha2
ENSMUSG00000081058	-1.8492	4.63e-07	0.000148918	Hist2h3c2
ENSMUSG00000079022	1.0358	5.2e-07	0.000164247	Col22a1
ENSMUSG00000106651	-1.4416	5.3e-07	0.000164778	Gm42608
ENSMUSG00000039492	1.08049	5.61e-07	0.000171293	Ccdc27
ENSMUSG00000038115	-0.674919	5.77e-07	0.000173096	Ano2
ENSMUSG00000096999	-2.7303	5.93e-07	0.000175007	Gm26793
ENSMUSG00000041548	-0.742679	6.39e-07	0.00018558	Hspb8
ENSMUSG00000033467	-0.652609	6.67e-07	0.000187193	Crlf2
ENSMUSG00000105895	-0.842967	6.67e-07	0.000187193	Gm42829
ENSMUSG00000001755	-0.553553	6.77e-07	0.000187193	Coasy
ENSMUSG00000026701	-0.622898	6.88e-07	0.000187464	Prdx6
ENSMUSG00000103947	1.19578	7.29e-07	0.000195678	Gm37345
ENSMUSG00000031574	0.642053	9.14e-07	0.000241397	Star
ENSMUSG00000020680	0.832906	1e-06	0.000257124	Taf15
ENSMUSG00000085440	1.72511	1e-06	0.000257124	Sorbs2os
ENSMUSG00000022548	-0.616148	1.03e-06	0.000261485	Apod
ENSMUSG00000033715	-1.63274	1.09e-06	0.000271912	Akr1c14
ENSMUSG00000050944	0.9531	1.31e-06	0.000321138	Efcab5
ENSMUSG00000017210	0.490628	1.33e-06	0.000322111	Med24
ENSMUSG00000016356	1.35529	1.35e-06	0.000324013	Col20a1
ENSMUSG00000040740	-0.678069	1.55e-06	0.00036563	Slc25a34
ENSMUSG00000029304	-0.743527	1.78e-06	0.00041514	Spp1
ENSMUSG00000085566	0.702514	1.82e-06	0.000416939	A730017L22Rik
ENSMUSG00000013523	-0.571477	1.84e-06	0.000416939	Bcas1
ENSMUSG00000036887	-0.674496	1.86e-06	0.000416939	C1qa
ENSMUSG00000029420	0.716511	1.95e-06	0.000431858	Rimbp2
ENSMUSG00000017009	-0.461389	2.04e-06	0.000445791	Sdc4
ENSMUSG00000046160	-0.676009	2.29e-06	0.000492866	Olig1
ENSMUSG00000046447	-0.517204	2.31e-06	0.000492866	Camk2n1
ENSMUSG00000000530	-0.520666	2.39e-06	0.00050432	Acvrl1
ENSMUSG00000100017	-0.941913	2.44e-06	0.000508062	2410022M11Rik
ENSMUSG00000038642	-0.675471	2.53e-06	0.000521506	Ctss
ENSMUSG00000038564	0.727606	2.78e-06	0.00056664	Ift172
ENSMUSG00000004558	-0.488656	2.91e-06	0.000585181	Ndrg2
ENSMUSG00000117113	1.28565	3.9e-06	0.000775287	CT010445.1
ENSMUSG00000096351	1.29647	4.28e-06	0.000842574	Samd11
ENSMUSG00000002111	-0.86468	4.6e-06	0.000895746	Spi1
ENSMUSG00000073411	-0.558492	4.74e-06	0.000913138	H2-D1
ENSMUSG00000053279	-0.497129	5.07e-06	0.000964698	Aldh1a1
ENSMUSG00000021993	-0.543095	5.14e-06	0.000967594	Mipep
ENSMUSG00000085642	-1.18574	5.22e-06	0.000972785	3110053B16Rik
ENSMUSG00000110127	3.16032	5.39e-06	0.000986792	6430710M23Rik
ENSMUSG00000034371	-0.527981	5.41e-06	0.000986792	Tkfc
ENSMUSG00000025270	-0.993511	5.55e-06	0.00100266	Alas2
ENSMUSG00000048707	-0.488782	5.66e-06	0.00101277	Tprn
ENSMUSG00000025213	-0.810319	5.92e-06	0.00104743	Kazald1
ENSMUSG00000026167	-0.835839	6.25e-06	0.0010955	Wnt10a
ENSMUSG00000048078	0.487993	6.59e-06	0.001128	Tenm4
ENSMUSG00000062151	-0.416471	6.62e-06	0.001128	Unc13c
ENSMUSG00000026418	-1.08418	6.63e-06	0.001128	Tnni1
ENSMUSG00000048406	-1.11845	6.76e-06	0.0011395	B330016D10Rik
ENSMUSG00000106743	-0.717151	7.87e-06	0.00131448	Gm42847
ENSMUSG00000030218	-0.833956	8.07e-06	0.00133034	Mgp
ENSMUSG00000018339	-0.985416	8.12e-06	0.00133034	Gpx3
ENSMUSG00000011958	0.401386	8.29e-06	0.00134607	Bnip2
ENSMUSG00000050244	0.59867	8.42e-06	0.00135251	Heatr1
ENSMUSG00000022711	0.584826	8.48e-06	0.00135251	Pmm2
ENSMUSG00000113167	1.10337	9.13e-06	0.00144288	Gm48482
ENSMUSG00000068617	-0.64361	9.42e-06	0.00147607	Efcab1
ENSMUSG00000054364	-0.378016	1.02e-05	0.0015832	Rhob
ENSMUSG00000035183	0.890467	1.07e-05	0.00164294	Slc24a5
ENSMUSG00000070461	0.593157	1.08e-05	0.00164819	9230112E08Rik
ENSMUSG00000078877	-0.514464	1.18e-05	0.00178264	Gm14295
ENSMUSG00000035024	0.705661	1.21e-05	0.00180042	Ncapd3
ENSMUSG00000014164	0.522618	1.21e-05	0.00180042	Klhl3
ENSMUSG00000037833	1.90584	1.22e-05	0.00180042	Sh2d4b
ENSMUSG00000038831	0.652846	1.25e-05	0.00182278	Ralgps1
ENSMUSG00000075054	0.366978	1.28e-05	0.00186268	Yae1d1
ENSMUSG00000045377	0.945285	1.43e-05	0.002065	Tmem88
ENSMUSG00000048163	-0.61236	1.45e-05	0.00207212	Selplg
ENSMUSG00000031255	-1.32961	1.65e-05	0.00233562	Sytl4
ENSMUSG00000025931	-0.405555	1.7e-05	0.00236856	Paqr8
ENSMUSG00000020216	-0.761578	1.7e-05	0.00236856	Jsrp1
ENSMUSG00000059447	-0.431763	1.72e-05	0.00238431	Hadhb
ENSMUSG00000085067	0.516043	1.75e-05	0.00238618	Gm15631
ENSMUSG00000030092	0.472993	1.75e-05	0.00238618	Cntn6
ENSMUSG00000104443	2.23558	1.77e-05	0.00238621	4932442E05Rik
ENSMUSG00000002496	0.511012	1.83e-05	0.00245167	Tsc2
ENSMUSG00000037933	0.584484	1.92e-05	0.00255267	Bicd2
ENSMUSG00000020399	-0.789081	1.98e-05	0.0026109	Havcr2
ENSMUSG00000109957	-1.67045	2.01e-05	0.00263187	Gm45353
ENSMUSG00000021223	0.863558	2.02e-05	0.00263187	Papln
ENSMUSG00000078350	-0.521161	2.06e-05	0.00266862	Smim1
ENSMUSG00000033177	0.881668	2.09e-05	0.00268604	Tmprss7
ENSMUSG00000049044	-0.556715	2.18e-05	0.0027667	Rapgef4
ENSMUSG00000028041	0.413465	2.19e-05	0.0027667	Adam15
ENSMUSG00000057738	0.38869	2.26e-05	0.00283581	Sptan1
ENSMUSG00000035126	-0.558767	2.34e-05	0.00291749	Wdr78
ENSMUSG00000002289	-0.79454	2.39e-05	0.00295965	Angptl4
ENSMUSG00000087528	1.39018	2.44e-05	0.00299643	9830144P21Rik
ENSMUSG00000000416	0.723949	2.46e-05	0.00299643	Cttnbp2
ENSMUSG00000031575	0.349689	2.47e-05	0.00299643	Ash2l
ENSMUSG00000040424	-0.399834	2.53e-05	0.0030471	Hipk4
ENSMUSG00000112847	1.59924	2.55e-05	0.0030471	Gm47573
ENSMUSG00000035237	-0.596414	2.65e-05	0.00315309	Lcat
ENSMUSG00000081593	2.58155	2.72e-05	0.00321573	Gm11841
ENSMUSG00000039307	0.669922	2.82e-05	0.00326515	Hexdc
ENSMUSG00000050953	-0.45124	2.82e-05	0.00326515	Gja1
ENSMUSG00000078185	0.532208	2.82e-05	0.00326515	Chml
ENSMUSG00000074060	-1.70844	2.87e-05	0.00329948	Fbxw15
ENSMUSG00000008226	-0.440849	3.04e-05	0.00344959	Scrn3
ENSMUSG00000034771	0.925089	3.04e-05	0.00344959	Tle2
ENSMUSG00000090291	-0.64517	3.15e-05	0.00355261	Lrrc10b
ENSMUSG00000097090	1.7782	3.18e-05	0.00356466	Gm26724
ENSMUSG00000085054	1.6031	3.3e-05	0.00367362	Gm15834
ENSMUSG00000022565	0.843973	3.4e-05	0.00376711	Plec
ENSMUSG00000049577	-0.436747	3.6e-05	0.00396281	Zfpm1
ENSMUSG00000003660	0.333404	3.7e-05	0.00404627	Snrnp200
ENSMUSG00000027447	-0.62304	3.81e-05	0.00413883	Cst3
ENSMUSG00000015224	-0.515463	3.88e-05	0.00416389	Cyp2j9
ENSMUSG00000045246	-0.773114	3.88e-05	0.00416389	Kcng4
ENSMUSG00000038708	0.502015	3.92e-05	0.00416389	Golga4
ENSMUSG00000026473	-0.414144	3.93e-05	0.00416389	Glul
ENSMUSG00000020003	-0.454776	3.99e-05	0.00420868	Pex7
ENSMUSG00000097587	1.08582	4.05e-05	0.00424297	4930578M01Rik
ENSMUSG00000031328	1.22414	4.13e-05	0.00430611	Flna
ENSMUSG00000054675	-0.449298	4.24e-05	0.00439078	Tmem119
ENSMUSG00000027935	-0.680127	4.37e-05	0.0045022	Rab13
ENSMUSG00000084950	1.19864	4.41e-05	0.00450947	Gm5577
ENSMUSG00000025400	-0.754397	4.43e-05	0.00450947	Tac2
ENSMUSG00000057836	1.27368	4.6e-05	0.00465496	Xlr3a
ENSMUSG00000023235	0.785833	4.72e-05	0.00474394	Ccl25
ENSMUSG00000027199	-0.412873	4.77e-05	0.00476735	Gatm
ENSMUSG00000020932	-0.515276	4.96e-05	0.00493053	Gfap
ENSMUSG00000045031	-0.571327	5.01e-05	0.00495476	Cetn4
ENSMUSG00000021647	-0.831705	5.05e-05	0.00497207	Cartpt
ENSMUSG00000097867	-1.08797	5.13e-05	0.00501416	Lppos
ENSMUSG00000108736	1.39052	5.15e-05	0.00501416	Gm45151
ENSMUSG00000058301	0.349612	5.2e-05	0.00503245	Upf1
ENSMUSG00000036896	-0.611678	5.36e-05	0.00516235	C1qc
ENSMUSG00000001119	0.866744	5.53e-05	0.00528899	Col6a1
ENSMUSG00000112381	1.9953	5.56e-05	0.00528899	Gm8170
ENSMUSG00000109293	1.55838	5.61e-05	0.00530833	Dcst2
ENSMUSG00000029814	1.05547	5.78e-05	0.00544475	Igf2bp3
ENSMUSG00000025571	0.788328	5.98e-05	0.00560444	Tnrc6c
ENSMUSG00000086486	2.51154	6.15e-05	0.0057181	Ift88os
ENSMUSG00000028180	0.470288	6.17e-05	0.0057181	Zranb2
ENSMUSG00000023913	-0.512581	6.29e-05	0.00580001	Pla2g7
ENSMUSG00000020326	-0.48042	6.4e-05	0.00586661	Ccng1
ENSMUSG00000009633	-0.752276	6.59e-05	0.00601816	G0s2
ENSMUSG00000024958	-0.384631	6.63e-05	0.00602115	Gpr137
ENSMUSG00000102559	1.79329	6.67e-05	0.00602341	Gm37570
ENSMUSG00000031189	0.887333	6.87e-05	0.00617679	Aff2
ENSMUSG00000112300	1.28485	7.02e-05	0.00627487	Gm47976
ENSMUSG00000038388	-0.445265	7.1e-05	0.00632008	Mpp6
ENSMUSG00000031398	0.81621	7.21e-05	0.00636262	Plxna3
ENSMUSG00000025272	0.494673	7.22e-05	0.00636262	Tro
ENSMUSG00000020844	-0.428476	7.31e-05	0.00640308	Nxn
ENSMUSG00000042104	0.788954	7.4e-05	0.00645459	Uggt2
ENSMUSG00000058192	0.56276	7.56e-05	0.00656171	Zfp846
ENSMUSG00000041654	-0.487701	7.62e-05	0.00658016	Slc39a11
ENSMUSG00000026424	-0.547249	7.71e-05	0.00662801	Gpr37l1
ENSMUSG00000097004	2.33725	8.03e-05	0.00686581	4731419I09Rik
ENSMUSG00000034957	-0.574799	8.15e-05	0.00690566	Cebpa
ENSMUSG00000027387	0.574284	8.15e-05	0.00690566	Zc3h8
ENSMUSG00000086924	1.63454	8.29e-05	0.00699222	Gm11766
ENSMUSG00000026421	-0.455878	8.37e-05	0.00700009	Csrp1
ENSMUSG00000024764	0.676124	8.38e-05	0.00700009	Naa40
ENSMUSG00000063889	-0.522659	8.52e-05	0.0070812	Crem
ENSMUSG00000036570	-0.491726	8.84e-05	0.00731099	Fxyd1
ENSMUSG00000014498	0.767611	9.09e-05	0.00748898	Ankrd52
ENSMUSG00000069049	0.87166	9.29e-05	0.00761699	Eif2s3y
ENSMUSG00000031967	0.333808	9.41e-05	0.00764351	Afg3l1
ENSMUSG00000085316	0.92824	9.41e-05	0.00764351	D330050G23Rik
ENSMUSG00000060981	-1.39815	9.49e-05	0.00765869	Hist1h4h
ENSMUSG00000107802	1.88872	9.52e-05	0.00765869	1700126G02Rik
ENSMUSG00000030720	0.532055	9.64e-05	0.00772409	Cln3
ENSMUSG00000068523	-0.591193	9.73e-05	0.00775363	Gng5
ENSMUSG00000031816	0.538714	9.77e-05	0.00775363	Mthfsd
ENSMUSG00000040225	0.635542	9.94e-05	0.00781654	Prrc2c
ENSMUSG00000116180	-0.55539	9.95e-05	0.00781654	Gm49492
ENSMUSG00000026249	-0.51539	0.000100161	0.00781654	Serpine2
ENSMUSG00000029714	0.744648	0.000100218	0.00781654	Gigyf1
ENSMUSG00000039405	-0.70328	0.000102055	0.00791342	Prss23
ENSMUSG00000028456	0.863125	0.000102681	0.00791342	Unc13b
ENSMUSG00000006205	-0.49466	0.000102801	0.00791342	Htra1
ENSMUSG00000039474	-0.45156	0.000103429	0.00792732	Wfs1
ENSMUSG00000069270	-1.75187	0.000103978	0.00793508	Hist1h2ac
ENSMUSG00000036555	0.691379	0.000104768	0.00796101	Iqce
ENSMUSG00000051067	-0.427355	0.000106008	0.00802085	Lingo3
ENSMUSG00000086784	-0.474878	0.000108068	0.00812971	Isoc2a
ENSMUSG00000046613	0.846317	0.000108366	0.00812971	Vwa5b2
ENSMUSG00000028064	0.586759	0.000109636	0.0081903	Sema4a
ENSMUSG00000022020	0.708027	0.000110867	0.00824746	Naa16
ENSMUSG00000007097	-0.330086	0.000114529	0.00843573	Atp1a2
ENSMUSG00000022504	1.31106	0.000114611	0.00843573	Ciita
ENSMUSG00000050063	-0.844612	0.000114827	0.00843573	Klk6
ENSMUSG00000040407	0.348045	0.000115454	0.00844673	Akap9
ENSMUSG00000108030	1.13694	0.000117062	0.00850694	9530062K07Rik
ENSMUSG00000004187	-0.283448	0.000117238	0.00850694	Kifc2
ENSMUSG00000067279	-0.479375	0.000121821	0.00880342	Ppp1r3c
ENSMUSG00000107173	1.76049	0.000124536	0.00893309	Gm43266
ENSMUSG00000026664	-0.517614	0.000124624	0.00893309	Phyh
ENSMUSG00000026615	0.292554	0.00012684	0.00903099	Eprs
ENSMUSG00000009418	0.648434	0.000127107	0.00903099	Nav1
ENSMUSG00000027340	0.382467	0.00012752	0.00903099	Slc23a2
ENSMUSG00000020886	-0.346671	0.000129979	0.0091684	Dlg4
ENSMUSG00000093739	1.72697	0.000132665	0.0093208	Gm20692
ENSMUSG00000045211	-0.514648	0.000133441	0.0093334	Nudt18
ENSMUSG00000060771	0.550741	0.000133899	0.0093334	Tsga10
ENSMUSG00000019889	0.383797	0.00013499	0.00935625	Ptprk
ENSMUSG00000100937	1.6967	0.000135284	0.00935625	1700020D05Rik
ENSMUSG00000005125	-0.41602	0.000138384	0.00952473	Ndrg1
ENSMUSG00000021493	0.587688	0.000138796	0.00952473	Pdlim7
ENSMUSG00000018707	0.386018	0.000141612	0.00967277	Dync1h1
ENSMUSG00000097684	-0.967631	0.000142046	0.00967277	Gm26645
ENSMUSG00000053693	0.602497	0.000142629	0.0096753	Mast1
ENSMUSG00000026774	2.62908	0.000143837	0.00972001	4931423N10Rik
ENSMUSG00000005045	0.561093	0.000146232	0.00982368	Chd5
ENSMUSG00000116766	1.07949	0.000146481	0.00982368	AC171205.1
ENSMUSG00000038685	0.794303	0.000154316	0.0102643	Rtel1
ENSMUSG00000098061	1.73704	0.000154959	0.0102643	Gm26945
ENSMUSG00000038637	-0.615135	0.000155296	0.0102643	Lrrc56
ENSMUSG00000004099	0.381363	0.00015537	0.0102643	Dnmt1
ENSMUSG00000024260	0.381368	0.000161136	0.0106056	Sap130
ENSMUSG00000026199	0.698331	0.000161855	0.0106135	Ankzf1
ENSMUSG00000029765	0.452905	0.000164673	0.0107585	Plxna4
ENSMUSG00000040270	0.724859	0.000165767	0.0107901	Bach2
ENSMUSG00000106841	2.05197	0.000166558	0.0108019	Gm42656
ENSMUSG00000030889	0.843546	0.000169077	0.0109123	Vwa3a
ENSMUSG00000014602	0.3113	0.000170093	0.0109123	Kif1a
ENSMUSG00000032119	0.662085	0.000170966	0.0109123	Hinfp
ENSMUSG00000027375	-0.516143	0.000171695	0.0109123	Mal
ENSMUSG00000046434	0.33249	0.000171828	0.0109123	Hnrnpa1
ENSMUSG00000049881	-0.529725	0.000172461	0.0109123	2810025M15Rik
ENSMUSG00000040651	0.588619	0.000172576	0.0109123	Fam208a
ENSMUSG00000112280	0.40771	0.0001732	0.0109128	A830082N09Rik
ENSMUSG00000039637	0.378501	0.000174578	0.0109607	Coro7
ENSMUSG00000005892	-0.865179	0.000175234	0.010963	Trh
ENSMUSG00000002346	0.623442	0.000176206	0.0109849	Slc25a42
ENSMUSG00000029723	-0.462318	0.00017691	0.0109902	Tsc22d4
ENSMUSG00000102854	1.52194	0.000178316	0.0110388	C130023A14Rik
ENSMUSG00000045482	0.582916	0.000182186	0.011239	Trrap
ENSMUSG00000021240	0.702406	0.000183112	0.0112569	Abcd4
ENSMUSG00000060802	-0.577985	0.000183961	0.01127	B2m
ENSMUSG00000085779	1.49518	0.000184889	0.0112731	Atcayos
ENSMUSG00000028222	-0.429952	0.000185285	0.0112731	Calb1
ENSMUSG00000042724	0.814361	0.000187004	0.0113387	Map3k9
ENSMUSG00000004341	-1.70908	0.000188325	0.0113799	Gpx6
ENSMUSG00000027270	-0.364027	0.000190561	0.0114372	Lamp5
ENSMUSG00000022263	0.481816	0.000190567	0.0114372	Trio
ENSMUSG00000027420	0.97885	0.000192991	0.0115291	Bfsp1
ENSMUSG00000066306	0.546846	0.0001934	0.0115291	Numa1
ENSMUSG00000085776	1.3247	0.000196257	0.0116602	5430402O13Rik
ENSMUSG00000064369	-0.64118	0.000197709	0.0117072	mt-Te
ENSMUSG00000047888	0.646057	0.000200482	0.0118318	Tnrc6b
ENSMUSG00000043085	-1.75517	0.000201291	0.01184	Tmem82
ENSMUSG00000065431	1.01868	0.000203267	0.0119167	Mir186
ENSMUSG00000028431	0.331591	0.000205914	0.012032	Ikbkap
ENSMUSG00000019539	-0.740696	0.000206798	0.012044	Rcn3
ENSMUSG00000025241	0.664717	0.000207806	0.0120531	Fyco1
ENSMUSG00000036908	-0.44059	0.000208317	0.0120531	Unc93b1
ENSMUSG00000006740	-0.390343	0.000210909	0.0121569	Kif5b
ENSMUSG00000062098	-0.33486	0.000211485	0.0121569	Btbd3
ENSMUSG00000037010	-0.541522	0.000214279	0.0122777	Apln
ENSMUSG00000062519	0.513462	0.000217842	0.0124416	Zfp398
ENSMUSG00000025332	0.461239	0.000225198	0.0128203	Kdm5c
ENSMUSG00000057719	-0.448929	0.00022805	0.0129064	Sh3rf2
ENSMUSG00000021983	0.47629	0.000228167	0.0129064	Atp8a2
ENSMUSG00000117183	0.714763	0.000229939	0.0129652	AC098880.2
ENSMUSG00000020064	0.427365	0.000233564	0.0130657	Herc4
ENSMUSG00000030084	0.416662	0.000233676	0.0130657	Plxna1
ENSMUSG00000025199	0.782239	0.000234325	0.0130657	Chuk
ENSMUSG00000097769	0.735682	0.000234673	0.0130657	Snhg4
ENSMUSG00000014791	0.739034	0.000235418	0.0130661	Elmo3
ENSMUSG00000006241	0.731635	0.000239296	0.0132398	Ccdc159
ENSMUSG00000023992	-0.565725	0.000240339	0.0132561	Trem2
ENSMUSG00000018727	1.61464	0.000253806	0.0139554	Cpsf4l
ENSMUSG00000040721	0.71516	0.000256559	0.0140293	Zfhx2
ENSMUSG00000021494	0.348569	0.000256735	0.0140293	Ddx41
ENSMUSG00000033488	-0.629777	0.000259699	0.0141476	Cryzl2
ENSMUSG00000064345	-0.487671	0.000262129	0.0142362	mt-Nd2
ENSMUSG00000030592	0.812663	0.000267856	0.0145027	Ryr1
ENSMUSG00000105368	1.33012	0.000271333	0.0146041	Gm43759
ENSMUSG00000064370	-0.450383	0.000271377	0.0146041	mt-Cytb
ENSMUSG00000025492	-0.616313	0.000272349	0.0146119	Ifitm3
ENSMUSG00000010086	0.665745	0.000274525	0.0146842	Rnf112
ENSMUSG00000028572	0.74704	0.00027541	0.0146871	Hook1
ENSMUSG00000097994	0.71347	0.000277997	0.0147806	Gm26982
ENSMUSG00000078651	0.998723	0.000282593	0.01498	Aoc2
ENSMUSG00000030681	0.462371	0.000284474	0.0150347	Mvp
ENSMUSG00000011751	0.633937	0.000287028	0.0151245	Sptbn4
ENSMUSG00000055980	0.742907	0.00028811	0.0151365	Irs1
ENSMUSG00000019505	-0.493826	0.000291874	0.0152629	Ubb
ENSMUSG00000028610	-1.26649	0.000292436	0.0152629	Dmrtb1
ENSMUSG00000056856	0.538187	0.000294002	0.0152629	Jakmip3
ENSMUSG00000107560	1.73344	0.000294246	0.0152629	Gm44199
ENSMUSG00000060260	-0.413637	0.000294827	0.0152629	Pwwp2b
ENSMUSG00000104494	-0.831863	0.000297748	0.0153692	Gm37111
ENSMUSG00000025277	-0.34217	0.000298987	0.0153883	Abhd6
ENSMUSG00000027384	-0.39825	0.000299883	0.0153896	Ndufaf5
ENSMUSG00000019738	-0.54649	0.000302005	0.0154537	Polr2i
ENSMUSG00000021418	-0.637191	0.000303434	0.0154821	Rpp40
ENSMUSG00000027955	-0.612921	0.000304867	0.0154853	Fam198b
ENSMUSG00000044176	1.16607	0.000305246	0.0154853	Spink10
ENSMUSG00000026042	0.813208	0.000308332	0.0155316	Col5a2
ENSMUSG00000040187	1.04096	0.00030987	0.0155316	Arntl2
ENSMUSG00000045092	-0.436845	0.000310772	0.0155316	S1pr1
ENSMUSG00000031838	-0.976014	0.000311074	0.0155316	Ifi30
ENSMUSG00000069516	-0.724984	0.000311908	0.0155316	Lyz2
ENSMUSG00000004626	0.807096	0.000312748	0.0155316	Stxbp2
ENSMUSG00000048240	-0.55525	0.000313153	0.0155316	Gng7
ENSMUSG00000031347	-0.476856	0.00031396	0.0155316	Cetn2
ENSMUSG00000097287	0.419533	0.000316049	0.0155316	D130017N08Rik
ENSMUSG00000029602	0.499244	0.000317179	0.0155316	Rasal1
ENSMUSG00000039065	0.716071	0.000318735	0.0155316	Fam173b
ENSMUSG00000097772	1.05922	0.000319145	0.0155316	5430416N02Rik
ENSMUSG00000060862	0.658091	0.000319151	0.0155316	Zbtb40
ENSMUSG00000074896	-0.607241	0.000319219	0.0155316	Ifit3
ENSMUSG00000030101	-0.356931	0.000319317	0.0155316	Sumf1
ENSMUSG00000042705	-0.472425	0.000328328	0.0159262	Commd10
ENSMUSG00000087623	1.41632	0.000330298	0.0159779	Gm12404
ENSMUSG00000033022	-0.41578	0.000332451	0.0160383	Cdo1
ENSMUSG00000026463	0.361595	0.000333685	0.0160383	Atp2b4
ENSMUSG00000104901	1.80879	0.000334304	0.0160383	Gm42692
ENSMUSG00000025429	0.650983	0.000335169	0.0160383	Pstpip2
ENSMUSG00000021876	-0.610379	0.000342343	0.0163374	Rnase4
ENSMUSG00000061013	0.615042	0.000348853	0.0165687	Mkx
ENSMUSG00000074796	-1.09768	0.000349062	0.0165687	Slc4a11
ENSMUSG00000022663	-0.419223	0.000353926	0.0167209	Atg3
ENSMUSG00000056427	0.452834	0.000354156	0.0167209	Slit3
ENSMUSG00000100629	1.19592	0.000358164	0.0168288	Gm28192
ENSMUSG00000014444	0.741055	0.000358901	0.0168288	Piezo1
ENSMUSG00000030157	-0.853583	0.000359292	0.0168288	Clec2d
ENSMUSG00000053141	0.409512	0.000360838	0.0168566	Ptprt
ENSMUSG00000032517	-0.36778	0.00036194	0.0168635	Mobp
ENSMUSG00000049804	0.52643	0.000366215	0.0170179	Armcx4
ENSMUSG00000026114	-2.01033	0.000371194	0.0172041	Cnga3
ENSMUSG00000066036	0.483083	0.000375497	0.0173454	Ubr4
ENSMUSG00000102644	-0.784876	0.000377142	0.0173454	Thap6
ENSMUSG00000015090	-0.696747	0.00037718	0.0173454	Ptgds
ENSMUSG00000005973	-0.394877	0.000378981	0.0173831	Rcn1
ENSMUSG00000006005	0.366363	0.000380899	0.0173869	Tpr
ENSMUSG00000027411	0.341294	0.000381029	0.0173869	Vps16
ENSMUSG00000034687	0.526105	0.00038709	0.0174873	Fras1
ENSMUSG00000097573	-1.31162	0.000387696	0.0174873	G730003C15Rik
ENSMUSG00000044787	1.77754	0.000389342	0.0174873	Spata32
ENSMUSG00000089706	0.778678	0.000390121	0.0174873	B230216N24Rik
ENSMUSG00000102411	1.2772	0.000390636	0.0174873	Gm36936
ENSMUSG00000031502	0.716372	0.00039122	0.0174873	Col4a1
ENSMUSG00000022203	-0.516358	0.000391743	0.0174873	Efs
ENSMUSG00000024660	0.476399	0.00039238	0.0174873	Incenp
ENSMUSG00000028552	-0.343142	0.000392804	0.0174873	Eps15
ENSMUSG00000015950	-0.590465	0.000393382	0.0174873	Ncf1
ENSMUSG00000051537	0.424425	0.000394093	0.0174873	Gm5124
ENSMUSG00000049511	-0.429309	0.00039816	0.0175758	Htr1b
ENSMUSG00000035632	0.513643	0.000399868	0.0175758	Cnot3
ENSMUSG00000092509	1.96827	0.000400086	0.0175758	Gm20394
ENSMUSG00000055945	-0.459886	0.0004024	0.0175758	Prr18
ENSMUSG00000069307	-1.37249	0.000402455	0.0175758	Hist1h2bq
ENSMUSG00000056656	0.534587	0.000402529	0.0175758	Apol8
ENSMUSG00000051627	-1.94122	0.000403038	0.0175758	Hist1h1e
ENSMUSG00000051678	-0.762318	0.000408838	0.0177327	Pcdhb6
ENSMUSG00000097267	1.48591	0.000409752	0.0177327	1700109K24Rik
ENSMUSG00000033633	0.991327	0.000411151	0.0177327	Clec18a
ENSMUSG00000030929	0.639948	0.000412283	0.0177327	Eri2
ENSMUSG00000002265	0.580401	0.000413012	0.0177327	Peg3
ENSMUSG00000034587	0.51014	0.000413311	0.0177327	8430429K09Rik
ENSMUSG00000101225	-0.997715	0.000413646	0.0177327	1700008J07Rik
ENSMUSG00000032565	-0.553721	0.000416397	0.0177714	Nudt16
ENSMUSG00000048827	0.813905	0.000417196	0.0177714	Pkd1l3
ENSMUSG00000028470	-0.480537	0.000417561	0.0177714	Hint2
ENSMUSG00000024979	1.28859	0.000419138	0.0177753	Tectb
ENSMUSG00000037653	-0.544107	0.000419659	0.0177753	Kctd8
ENSMUSG00000027208	1.52947	0.000424205	0.017925	Fgf7
ENSMUSG00000029307	-0.503887	0.000429084	0.018088	Dmp1
ENSMUSG00000057110	0.873328	0.000435609	0.018287	Cntrl
ENSMUSG00000035576	1.38914	0.000435873	0.018287	L3mbtl1
ENSMUSG00000055538	-0.33717	0.000443525	0.0183848	Zcchc24
ENSMUSG00000035495	0.52285	0.00044405	0.0183848	Tstd2
ENSMUSG00000009569	0.350454	0.000444054	0.0183848	Mkl2
ENSMUSG00000057103	-0.564036	0.000444314	0.0183848	Nat8f1
ENSMUSG00000060212	0.404535	0.000446116	0.0183848	Pcnx2
ENSMUSG00000028910	0.5416	0.0004463	0.0183848	Mecr
ENSMUSG00000037152	-0.587079	0.000447352	0.0183848	Ndufc1
ENSMUSG00000006276	0.507765	0.000448003	0.0183848	Eps15l1
ENSMUSG00000037071	-0.40961	0.000448233	0.0183848	Scd1
ENSMUSG00000035125	0.695797	0.000449045	0.0183848	Gcfc2
ENSMUSG00000028149	-0.38758	0.000449624	0.0183848	Rap1gds1
ENSMUSG00000037110	0.623797	0.000458344	0.0186981	Ralgapa2
ENSMUSG00000038039	0.360567	0.000461907	0.0188002	Gcc2
ENSMUSG00000031386	0.332866	0.000471776	0.0191169	Hcfc1
ENSMUSG00000042672	0.59648	0.000471848	0.0191169	Dcst1
ENSMUSG00000022439	-0.617892	0.000473445	0.0191378	Parvg
ENSMUSG00000040661	0.549055	0.000475019	0.0191577	Rad54l2
ENSMUSG00000024713	0.515571	0.000479556	0.0192967	Pcsk5
ENSMUSG00000105218	1.04767	0.000484679	0.0193894	Gm38413
ENSMUSG00000043671	-0.282646	0.000485024	0.0193894	Dpy19l3
ENSMUSG00000041642	0.629004	0.000485146	0.0193894	Kif21b
ENSMUSG00000030701	-0.492513	0.000490629	0.0195311	Plekhb1
ENSMUSG00000032649	0.43335	0.000490897	0.0195311	Colgalt2
ENSMUSG00000023826	0.554539	0.000493139	0.0195763	Prkn
ENSMUSG00000067578	-0.547999	0.000497512	0.0197001	Cbln4
ENSMUSG00000008206	0.645695	0.000498507	0.0197001	Cers4
ENSMUSG00000104833	1.35278	0.0005001	0.0197001	Gm42489
ENSMUSG00000058715	-0.658999	0.000501525	0.0197001	Fcer1g
ENSMUSG00000028402	0.392333	0.000501906	0.0197001	Mpdz
ENSMUSG00000034009	0.669414	0.000502934	0.0197001	Rxfp1
ENSMUSG00000040865	0.575356	0.000504892	0.0197331	Ino80d
ENSMUSG00000022112	-0.471843	0.000507085	0.0197752	Gpc5
ENSMUSG00000097520	-0.93073	0.000510016	0.0198458	4930488L21Rik
ENSMUSG00000027004	-0.491165	0.000511257	0.0198505	Frzb
ENSMUSG00000021792	-0.488176	0.000513773	0.0199045	Fam213a
ENSMUSG00000114995	0.847311	0.000515475	0.0199268	Gm49284
ENSMUSG00000034647	0.366817	0.000523323	0.0201443	Ankrd12
ENSMUSG00000040840	1.15063	0.000523375	0.0201443	4930579G18Rik
ENSMUSG00000026131	0.427574	0.000529147	0.0203222	Dst
ENSMUSG00000026915	0.570393	0.000531554	0.0203705	Strbp
ENSMUSG00000022055	-0.360636	0.000538486	0.0205916	Nefl
ENSMUSG00000034243	0.617905	0.000543527	0.0206983	Golgb1
ENSMUSG00000020802	0.324002	0.000543614	0.0206983	Ube2o
ENSMUSG00000056763	0.800614	0.000546404	0.0207462	Cspp1
ENSMUSG00000004032	-0.471855	0.000547216	0.0207462	Gstm5
ENSMUSG00000030177	0.715046	0.000551161	0.0208511	Ccdc77
ENSMUSG00000028453	0.581759	0.000552396	0.0208532	Fancg
ENSMUSG00000008734	-0.34403	0.000555847	0.0209048	Gprc5b
ENSMUSG00000036353	-0.594324	0.000557059	0.0209048	P2ry12
ENSMUSG00000044072	0.644487	0.000557303	0.0209048	Eml6
ENSMUSG00000021068	0.574238	0.000561716	0.0209508	Nin
ENSMUSG00000048154	0.651776	0.000561974	0.0209508	Kmt2d
ENSMUSG00000038119	0.512209	0.00056208	0.0209508	Cdon
ENSMUSG00000035047	0.568995	0.000563593	0.0209631	Kri1
ENSMUSG00000028274	-0.319966	0.000564918	0.0209683	Rngtt
ENSMUSG00000021198	0.447587	0.000566497	0.0209829	Unc79
ENSMUSG00000045534	-0.544898	0.000570593	0.0210905	Kcna5
ENSMUSG00000038252	0.664357	0.000572235	0.0211071	Ncapd2
ENSMUSG00000028760	0.351664	0.000578393	0.0212675	Eif4g3
ENSMUSG00000029675	0.676589	0.000578985	0.0212675	Eln
ENSMUSG00000032131	0.381486	0.000588842	0.0215709	Abcg4
ENSMUSG00000051502	-0.607652	0.000589681	0.0215709	Ufsp1
ENSMUSG00000024810	-0.505345	0.000591868	0.0215843	Il33
ENSMUSG00000024483	0.516346	0.000592487	0.0215843	Ankhd1
ENSMUSG00000021423	-0.654644	0.000594731	0.0215933	Ly86
ENSMUSG00000004446	-0.495179	0.000596642	0.0215933	Bid
ENSMUSG00000092286	1.34207	0.00059712	0.0215933	Dtnbos
ENSMUSG00000032818	2.58564	0.000598567	0.0215933	Loxhd1
ENSMUSG00000024725	-0.541445	0.000599355	0.0215933	Ostf1
ENSMUSG00000053263	0.975945	0.000600052	0.0215933	Gm12592
ENSMUSG00000045318	-0.632114	0.000602206	0.0216269	Adra2c
ENSMUSG00000035673	0.577216	0.000605191	0.0216901	Sbno2
ENSMUSG00000022296	-0.450999	0.00061072	0.0218346	Baalc
ENSMUSG00000026837	1.27543	0.000611689	0.0218346	Col5a1
ENSMUSG00000092571	1.58546	0.000615293	0.021919	Gm4134
ENSMUSG00000020717	-0.466863	0.000618516	0.0219702	Pecam1
ENSMUSG00000022257	-0.437485	0.000619211	0.0219702	Laptm4b
ENSMUSG00000106383	0.562783	0.000623651	0.0220835	E330034L11Rik
ENSMUSG00000029547	0.423925	0.000625369	0.0221001	Ints1
ENSMUSG00000054387	0.602696	0.000626959	0.0221122	Mdm4
ENSMUSG00000021428	0.443797	0.000630817	0.022204	Riok1
ENSMUSG00000116641	1.30259	0.000632757	0.0222103	AC165271.1
ENSMUSG00000063450	0.349535	0.000636347	0.0222103	Syne2
ENSMUSG00000096926	1.71949	0.000638169	0.0222103	Gm26823
ENSMUSG00000034616	0.767108	0.000638192	0.0222103	Ssh3
ENSMUSG00000045672	0.636525	0.000638221	0.0222103	Col27a1
ENSMUSG00000033061	-0.533874	0.000638523	0.0222103	Resp18
ENSMUSG00000049658	0.430291	0.000643709	0.0223468	Bdp1
ENSMUSG00000022793	-0.347763	0.000650818	0.0225206	B4galt4
ENSMUSG00000110206	1.0606	0.000651259	0.0225206	Flt3l
ENSMUSG00000114827	1.70962	0.000654312	0.022582	Gm46432
ENSMUSG00000085269	1.27908	0.000656559	0.0225903	Gm15777
ENSMUSG00000028464	-0.55756	0.000657103	0.0225903	Tpm2
ENSMUSG00000055912	0.732478	0.000661123	0.0226774	Tmem150a
ENSMUSG00000004677	0.722725	0.000662197	0.0226774	Myo9b
ENSMUSG00000036661	0.533345	0.000667854	0.0228011	Dennd3
ENSMUSG00000022000	0.495153	0.000668385	0.0228011	Zc3h13
ENSMUSG00000072294	0.616309	0.000670017	0.0228128	Klf12
ENSMUSG00000002227	0.852574	0.000681321	0.0231525	Mov10
ENSMUSG00000108137	1.09426	0.000682609	0.0231525	Gm44053
ENSMUSG00000021495	1.0243	0.000684726	0.0231799	Fam193b
ENSMUSG00000030737	-0.421211	0.000688759	0.0232719	Slco2b1
ENSMUSG00000063564	0.709198	0.000691518	0.0233206	Col23a1
ENSMUSG00000022999	0.754608	0.000697742	0.0234255	Lmbr1l
ENSMUSG00000110077	1.96745	0.000698505	0.0234255	Gm45632
ENSMUSG00000028412	-0.389462	0.000698596	0.0234255	Slc44a1
ENSMUSG00000060538	-0.506625	0.000708283	0.0236916	Tmem219
ENSMUSG00000040236	-0.42392	0.00070921	0.0236916	Trappc5
ENSMUSG00000049123	1.43221	0.000714023	0.0237813	Catsperg2
ENSMUSG00000030451	0.494416	0.000714581	0.0237813	Herc2
ENSMUSG00000032560	0.358355	0.000723612	0.0240367	Dnajc13
ENSMUSG00000062822	0.570133	0.000725567	0.0240554	4833420G17Rik
ENSMUSG00000002603	-0.514844	0.000726894	0.0240554	Tgfb1
ENSMUSG00000018995	-0.434478	0.000728675	0.0240694	Nars2
ENSMUSG00000026255	-0.491424	0.000735914	0.0242417	Efhd1
ENSMUSG00000038241	0.658469	0.00073663	0.0242417	Cep250
ENSMUSG00000016559	-0.458964	0.000742492	0.0243827	H3f3b
ENSMUSG00000037855	-0.409234	0.000743669	0.0243827	Zfp365
ENSMUSG00000048277	-0.512535	0.000746424	0.0244127	Syngr2
ENSMUSG00000024172	0.384769	0.000748218	0.0244127	St6gal2
ENSMUSG00000044712	0.872429	0.000749932	0.0244127	Slc38a6
ENSMUSG00000022555	0.594784	0.000750925	0.0244127	Dgat1
ENSMUSG00000046768	-0.716705	0.000751478	0.0244127	Rhoj
ENSMUSG00000056665	-0.472634	0.000757623	0.0245093	Them6
ENSMUSG00000026014	0.442236	0.000758016	0.0245093	Raph1
ENSMUSG00000051331	0.527859	0.000758606	0.0245093	Cacna1c
ENSMUSG00000036676	0.535194	0.000770013	0.0248101	Tmtc3
ENSMUSG00000043535	0.405206	0.000771438	0.0248101	Setx
ENSMUSG00000033943	0.379336	0.00077212	0.0248101	Mga
ENSMUSG00000097723	1.34752	0.000773872	0.0248214	Gm26848
ENSMUSG00000032648	-0.387622	0.000781827	0.0249724	Pygm
ENSMUSG00000091994	-0.649082	0.000782433	0.0249724	E130317F20Rik
ENSMUSG00000074517	-1.03256	0.000783576	0.0249724	Gm10710
ENSMUSG00000091102	1.71084	0.000784221	0.0249724	5830462I19Rik
ENSMUSG00000037400	0.631175	0.000786316	0.0249768	Atp11b
ENSMUSG00000021510	0.590553	0.000787182	0.0249768	Zfp729a
ENSMUSG00000024169	0.519205	0.000791159	0.0250479	Ift140
ENSMUSG00000039178	0.395083	0.000793378	0.0250479	Tbc1d19
ENSMUSG00000000392	0.759567	0.000793668	0.0250479	Fap
ENSMUSG00000098008	-1.82125	0.00079695	0.0251068	A930001A20Rik
ENSMUSG00000078435	-0.542314	0.000800394	0.0251321	AU041133
ENSMUSG00000043439	-0.427499	0.000800593	0.0251321	Epop
ENSMUSG00000000296	-0.404808	0.000802903	0.0251395	Tpd52l1
ENSMUSG00000102813	1.48966	0.000804001	0.0251395	Gm37795
ENSMUSG00000111110	-0.932652	0.000805089	0.0251395	Gm36855
ENSMUSG00000037363	0.708896	0.000807826	0.0251806	Letm2
ENSMUSG00000038256	0.478171	0.000810228	0.025211	Bcl9
ENSMUSG00000045435	-0.437032	0.000816894	0.0253739	Tmem60
ENSMUSG00000048677	0.824217	0.000825797	0.0256055	Tpcn2
ENSMUSG00000038126	0.688973	0.000829861	0.0256865	Mphosph9
ENSMUSG00000028249	-0.427554	0.000838437	0.0258751	Sdcbp
ENSMUSG00000108079	-0.576265	0.000838875	0.0258751	Gm44210
ENSMUSG00000042312	-0.544633	0.000855537	0.0263431	S100a13
ENSMUSG00000022704	0.604138	0.000858416	0.0263859	Qtrt2
ENSMUSG00000041440	0.666698	0.000861106	0.0264047	Gk5
ENSMUSG00000043631	0.568247	0.000862692	0.0264047	Ecm2
ENSMUSG00000036764	-0.43307	0.000865025	0.0264047	Dnajc12
ENSMUSG00000032782	0.619529	0.000866417	0.0264047	Cntrob
ENSMUSG00000101872	1.17314	0.000869608	0.0264047	Gm29237
ENSMUSG00000022518	1.80131	0.000870739	0.0264047	4930562C15Rik
ENSMUSG00000105572	0.987818	0.000871076	0.0264047	Gm43300
ENSMUSG00000093577	-1.02027	0.000873845	0.0264047	Gm20632
ENSMUSG00000041720	0.341044	0.000875342	0.0264047	Pi4ka
ENSMUSG00000041607	-0.421861	0.000876357	0.0264047	Mbp
ENSMUSG00000057672	0.546787	0.000876386	0.0264047	Pkn1
ENSMUSG00000024298	0.725096	0.000878891	0.0264047	Zfp871
ENSMUSG00000035472	-1.56531	0.000879385	0.0264047	Slc25a21
ENSMUSG00000116138	-0.505398	0.000879907	0.0264047	C030006K11Rik
ENSMUSG00000090129	-0.790165	0.000884541	0.0264784	Olfr287
ENSMUSG00000040524	0.55243	0.000886004	0.0264784	Zfp609
ENSMUSG00000027858	-0.486371	0.000886852	0.0264784	Tspan2
ENSMUSG00000030222	-0.517517	0.000897384	0.0267122	Rerg
ENSMUSG00000061838	-0.483756	0.000897697	0.0267122	Suclg2
ENSMUSG00000063972	0.682727	0.000902037	0.0267962	Nr6a1
ENSMUSG00000039167	-0.446307	0.000907643	0.0269176	Adgrl4
ENSMUSG00000040940	0.724994	0.000912246	0.0270089	Arhgef1
ENSMUSG00000037089	-0.38307	0.000914168	0.0270206	Slc35b2
ENSMUSG00000073739	1.79973	0.000917083	0.0270249	Gm16287
ENSMUSG00000062785	0.625426	0.000918253	0.0270249	Kcnc3
ENSMUSG00000022185	0.658988	0.000920145	0.0270249	Acin1
ENSMUSG00000068966	0.645432	0.000920419	0.0270249	Zbtb34
ENSMUSG00000034163	0.626326	0.000923124	0.0270313	Zfc3h1
ENSMUSG00000059278	-0.49369	0.000925212	0.0270313	Naa38
ENSMUSG00000036256	-0.491653	0.000925217	0.0270313	Igfbp7
ENSMUSG00000108434	-0.577361	0.000929769	0.0271195	Gm45768
ENSMUSG00000033590	0.989087	0.000936895	0.0271788	Myo5c
ENSMUSG00000026116	0.534778	0.000937029	0.0271788	Tmem131
ENSMUSG00000029098	0.269761	0.000939586	0.0271788	Acox3
ENSMUSG00000025153	0.236377	0.000939771	0.0271788	Fasn
ENSMUSG00000039601	-0.343319	0.000941165	0.0271788	Rcan2
ENSMUSG00000031799	-0.383712	0.00094288	0.0271788	Tpm4
ENSMUSG00000117333	1.34523	0.000945002	0.0271788	AC154486.3
ENSMUSG00000043257	-0.478754	0.000945604	0.0271788	Pigv
ENSMUSG00000040565	0.557019	0.000945616	0.0271788	Btaf1
ENSMUSG00000023336	-0.57841	0.000949497	0.0272132	Wfdc1
ENSMUSG00000022475	0.735395	0.000949889	0.0272132	Hdac7
ENSMUSG00000104950	0.76487	0.000955178	0.0273206	4833413G10Rik
ENSMUSG00000029389	0.601872	0.000966092	0.0275638	Ddx55
ENSMUSG00000097358	1.71699	0.000967419	0.0275638	Gm26773
ENSMUSG00000033526	0.405138	0.000969465	0.0275638	Ppip5k1
ENSMUSG00000018927	-0.928832	0.000969908	0.0275638	Ccl6
ENSMUSG00000029168	0.297133	0.000972707	0.0275754	Dpysl5
ENSMUSG00000061762	-0.530067	0.000975814	0.0275754	Tac1
ENSMUSG00000111971	-1.65724	0.000976579	0.0275754	Gm48678
ENSMUSG00000025409	0.660636	0.000980477	0.0275754	Mbd6
ENSMUSG00000039205	0.678677	0.000980878	0.0275754	Ciz1
ENSMUSG00000034463	-0.394543	0.000981697	0.0275754	Scara3
ENSMUSG00000106262	2.08922	0.000982701	0.0275754	Gm43375
ENSMUSG00000031760	-0.393392	0.000983001	0.0275754	Mt3
ENSMUSG00000091744	0.952975	0.00098468	0.0275754	Gm17732
ENSMUSG00000027936	0.601882	0.000985893	0.0275754	Crtc2
ENSMUSG00000034300	0.280893	0.000987527	0.0275776	Fam53c
ENSMUSG00000020074	0.416489	0.000989192	0.0275805	Ccar1
ENSMUSG00000035104	-0.629411	0.000992431	0.0276273	Eva1a
ENSMUSG00000107068	1.18372	0.0010007	0.0278138	Gm42742
ENSMUSG00000034621	0.694136	0.00100285	0.0278298	Gpatch8
ENSMUSG00000027800	-0.472532	0.0010084	0.0279402	Tm4sf1
ENSMUSG00000112237	0.926072	0.00101227	0.0279595	D630033A02Rik
ENSMUSG00000041530	0.380089	0.00101431	0.0279595	2001-08-01
ENSMUSG00000047419	0.488305	0.0010174	0.0279595	Cmya5
ENSMUSG00000041954	1.39969	0.00101879	0.0279595	Tnfrsf18
ENSMUSG00000029456	0.840218	0.00102266	0.0279595	Acad10
ENSMUSG00000062729	0.696455	0.00102273	0.0279595	Ppox
ENSMUSG00000019464	1.16297	0.00102281	0.0279595	Ptger1
ENSMUSG00000032826	0.357849	0.001023	0.0279595	Ank2
ENSMUSG00000037341	0.634549	0.00102331	0.0279595	Slc9a7
ENSMUSG00000038347	0.561089	0.00102847	0.027974	Tcte2
ENSMUSG00000027215	-0.431733	0.00102856	0.027974	Cd82
ENSMUSG00000006342	0.377324	0.00102858	0.027974	Susd2
ENSMUSG00000006307	0.617815	0.00103193	0.0279983	Kmt2b
ENSMUSG00000111291	0.705899	0.00103264	0.0279983	Gm48604
ENSMUSG00000016933	0.43944	0.00103577	0.0280402	Plcg1
ENSMUSG00000021313	0.540749	0.00104471	0.028239	Ryr2
ENSMUSG00000048755	-0.418738	0.00104781	0.0282798	Mcat
ENSMUSG00000060257	-0.409599	0.00105204	0.028314	Scrt2
ENSMUSG00000014547	0.381396	0.00105228	0.028314	Wdfy2
ENSMUSG00000027744	-1.37234	0.00105753	0.0284121	Stoml3
ENSMUSG00000042138	0.792389	0.00105931	0.0284168	Msantd2
ENSMUSG00000025815	0.812745	0.00107329	0.0287482	Dhtkd1
ENSMUSG00000043832	-1.378	0.0010776	0.0288201	Clec4a3
ENSMUSG00000024621	-0.309915	0.00108905	0.0290824	Csf1r
ENSMUSG00000100891	0.976307	0.0010951	0.0292	2810049E08Rik
ENSMUSG00000019122	-0.8501	0.0011062	0.0293953	Ccl9
ENSMUSG00000022678	-0.418045	0.00110775	0.0293953	Nde1
ENSMUSG00000024831	0.365086	0.00110878	0.0293953	Ighmbp2
ENSMUSG00000034908	0.358056	0.00110907	0.0293953	Sidt2
ENSMUSG00000104037	1.62353	0.0011229	0.0296756	Gm37776
ENSMUSG00000096606	-0.775439	0.001123	0.0296756	Tpbgl
ENSMUSG00000091705	-1.62347	0.00112779	0.0297503	H2-Q2
ENSMUSG00000026436	0.43213	0.00112918	0.0297503	Elk4
ENSMUSG00000114045	-0.498089	0.00113425	0.0298003	Gm34220
ENSMUSG00000029810	-0.563814	0.00113445	0.0298003	Tmem176b
ENSMUSG00000028799	0.347477	0.00114297	0.0299796	Zfp362
ENSMUSG00000052364	-0.49053	0.0011492	0.0300985	B630019K06Rik
ENSMUSG00000015396	-0.508292	0.00116623	0.0304993	Cd83
ENSMUSG00000007038	-0.282945	0.00117445	0.0306402	Neu1
ENSMUSG00000028048	0.352086	0.00117508	0.0306402	Gba
ENSMUSG00000024018	0.683941	0.00118337	0.0308111	Ccdc167
ENSMUSG00000051041	-0.484252	0.00118678	0.0308167	Olfml1
ENSMUSG00000116953	0.633795	0.00118706	0.0308167	9030025P20Rik
ENSMUSG00000045573	-0.495051	0.001194	0.0309514	Penk
ENSMUSG00000007783	0.320868	0.001199	0.0310354	Cpt1c
ENSMUSG00000031610	-0.480248	0.00120461	0.0311351	Scrg1
ENSMUSG00000047767	0.706929	0.00120796	0.0311763	Atg16l2
ENSMUSG00000049336	0.364577	0.00121301	0.031204	Tenm2
ENSMUSG00000060878	2.26718	0.00121343	0.031204	Olfr1420
ENSMUSG00000063952	0.403202	0.00121432	0.031204	Brpf3
ENSMUSG00000008540	-0.596747	0.00121718	0.0312321	Mgst1
ENSMUSG00000056673	0.464907	0.00122032	0.0312424	Kdm5d
ENSMUSG00000028982	-0.396049	0.00122111	0.0312424	Slc25a33
ENSMUSG00000022098	0.697698	0.00122664	0.0313385	Bmp1
ENSMUSG00000021028	0.574933	0.00123044	0.0313815	Mbip
ENSMUSG00000010825	1.14362	0.00123256	0.0313815	Grid2ip
ENSMUSG00000017390	-0.379191	0.00123364	0.0313815	Aldoc
ENSMUSG00000053062	-0.392581	0.00124054	0.0315117	Jam2
ENSMUSG00000032175	0.588059	0.00124252	0.031517	Tyk2
ENSMUSG00000097559	1.81285	0.00124799	0.0315489	D430018E03Rik
ENSMUSG00000021611	1.20158	0.00124896	0.0315489	Tert
ENSMUSG00000043719	0.934218	0.00124919	0.0315489	Col6a6
ENSMUSG00000028197	1.41695	0.00125252	0.0315489	Col24a1
ENSMUSG00000032198	0.604411	0.00125324	0.0315489	Dock6
ENSMUSG00000042520	0.301741	0.00125447	0.0315489	Ubap2l
ENSMUSG00000048100	-0.385424	0.0012572	0.0315726	Taf13
ENSMUSG00000000753	-0.528435	0.00125931	0.0315808	Serpinf1
ENSMUSG00000024907	-1.08634	0.00126467	0.0316704	Gal
ENSMUSG00000019817	0.416763	0.00126662	0.0316745	Plagl1
ENSMUSG00000030766	0.585168	0.00127453	0.0317901	Arhgap17
ENSMUSG00000049551	-0.74446	0.00127484	0.0317901	Fzd9
ENSMUSG00000030209	0.566143	0.00128553	0.0320036	Grin2b
ENSMUSG00000028804	0.573257	0.00128701	0.0320036	Csmd2
ENSMUSG00000103592	1.14618	0.00129355	0.0320515	Gm38364
ENSMUSG00000107331	0.279812	0.00129411	0.0320515	Gm42732
ENSMUSG00000060924	0.531846	0.00129437	0.0320515	Csmd1
ENSMUSG00000086533	1.48383	0.00130491	0.0322673	Mypopos
ENSMUSG00000064341	-0.464987	0.00130768	0.0322908	mt-Nd1
ENSMUSG00000038855	-0.309237	0.00131404	0.0323682	Itpkb
ENSMUSG00000071076	-0.459064	0.00131447	0.0323682	Jund
ENSMUSG00000098221	-0.934183	0.00131896	0.0324335	Gm27030
ENSMUSG00000031060	0.364428	0.00132263	0.0324497	Rbm10
ENSMUSG00000057594	-0.369094	0.00132464	0.0324497	Arl16
ENSMUSG00000040713	-0.432773	0.00132511	0.0324497	Creg1
ENSMUSG00000036698	0.389458	0.00132847	0.0324625	2002-08-01
ENSMUSG00000050332	0.496867	0.0013293	0.0324625	Amer1
ENSMUSG00000039358	-0.834205	0.00133337	0.032517	Drd5
ENSMUSG00000060703	-0.516586	0.00133607	0.0325202	Cd302
ENSMUSG00000104358	1.48175	0.00133823	0.0325202	Gm37127
ENSMUSG00000018217	-0.423313	0.00134099	0.0325202	Pmp22
ENSMUSG00000092492	0.910349	0.00134202	0.0325202	B230208B08Rik
ENSMUSG00000024395	-0.38605	0.00134269	0.0325202	Lims2
ENSMUSG00000087207	2.26415	0.00134536	0.0325404	Gm13147
ENSMUSG00000023019	-0.276923	0.00135318	0.0326547	Gpd1
ENSMUSG00000044352	-0.405054	0.00135377	0.0326547	Sowaha
ENSMUSG00000055523	0.504929	0.00135963	0.0327427	Gucy2g
ENSMUSG00000109901	-0.388421	0.00136474	0.0327427	Chmp1b
ENSMUSG00000100201	1.05459	0.00136533	0.0327427	Gm29093
ENSMUSG00000029918	-0.376882	0.00136547	0.0327427	Mrps33
ENSMUSG00000003541	-0.596759	0.00136811	0.0327427	Ier3
ENSMUSG00000031026	0.465254	0.00136852	0.0327427	Trim66
ENSMUSG00000031732	0.406823	0.00137381	0.0327813	Phlpp2
ENSMUSG00000064585	1.4911	0.00137383	0.0327813	Gm25129
ENSMUSG00000027886	0.864862	0.00138082	0.0328947	1700013F07Rik
ENSMUSG00000004347	-0.350527	0.0013823	0.0328947	Pde1c
ENSMUSG00000029622	-0.414076	0.00138808	0.0329879	Arpc1b
ENSMUSG00000006301	-0.336009	0.00139433	0.0330921	Tmbim1
ENSMUSG00000007891	-0.410607	0.00140261	0.033244	Ctsd
ENSMUSG00000044783	0.506232	0.00140789	0.0333245	Hjurp
ENSMUSG00000044197	-0.398785	0.00141404	0.0334253	Gpr146
ENSMUSG00000021943	-0.569635	0.00142852	0.0337227	Gdf10
ENSMUSG00000048997	0.672915	0.00143179	0.0337548	Atxn7l2
ENSMUSG00000043923	0.810335	0.00144282	0.0339696	Ccdc84
ENSMUSG00000083808	2.27037	0.00144572	0.0339927	Gm3828
ENSMUSG00000036281	0.705117	0.00144843	0.0340111	Snapc4
ENSMUSG00000028051	0.394293	0.001461	0.0342609	Hcn3
ENSMUSG00000004815	0.667322	0.00146611	0.0343354	Dgkq
ENSMUSG00000035236	0.480991	0.00147088	0.0344016	Scai
ENSMUSG00000033166	0.418419	0.00147387	0.034426	Dis3
ENSMUSG00000020432	-0.364115	0.00147676	0.0344414	Tcn2
ENSMUSG00000046750	1.04824	0.00147977	0.0344414	Selenov
ENSMUSG00000038056	0.427427	0.00148238	0.0344414	Kmt2c
ENSMUSG00000105742	1.67635	0.00148254	0.0344414	Gm42748
ENSMUSG00000042548	0.410866	0.00148922	0.0344414	Asxl1
ENSMUSG00000054452	-0.415083	0.00149024	0.0344414	Aes
ENSMUSG00000038630	0.607101	0.00149079	0.0344414	Zkscan16
ENSMUSG00000022831	-0.553188	0.00149179	0.0344414	Hcls1
ENSMUSG00000023075	-0.313414	0.00149223	0.0344414	Akirin1
ENSMUSG00000022974	0.694416	0.00149435	0.0344414	Paxbp1
ENSMUSG00000028059	0.322616	0.00149593	0.0344414	Arhgef2
ENSMUSG00000040848	-0.353504	0.00150036	0.0344647	Sft2d2
ENSMUSG00000046287	0.458263	0.00150084	0.0344647	Pnma3
ENSMUSG00000033902	0.466113	0.00150421	0.0344941	Mapkbp1
ENSMUSG00000037016	0.513812	0.00150601	0.0344941	Frem2
ENSMUSG00000105286	1.4168	0.00151416	0.0346315	Gm43140
ENSMUSG00000001909	0.436794	0.00151592	0.0346315	Trmt1
ENSMUSG00000113184	0.567056	0.0015241	0.0347298	AC125351.1
ENSMUSG00000020591	-0.320416	0.00152415	0.0347298	Ntsr2
ENSMUSG00000090125	-0.386134	0.00152806	0.0347573	Pou3f1
ENSMUSG00000019256	0.423945	0.00152928	0.0347573	Ahr
ENSMUSG00000031074	-0.917107	0.00153906	0.0348596	Fgf3
ENSMUSG00000036672	0.446341	0.00154105	0.0348596	Cenpt
ENSMUSG00000000295	-0.415296	0.00154133	0.0348596	Hddc2
ENSMUSG00000022174	-0.485872	0.00154166	0.0348596	Dad1
ENSMUSG00000085565	-0.55777	0.00154393	0.0348665	Gm15721
ENSMUSG00000037331	0.345552	0.00155234	0.0349393	Larp1
ENSMUSG00000054920	-0.331396	0.00155247	0.0349393	Klhl5
ENSMUSG00000018921	0.27215	0.00155308	0.0349393	Pelp1
ENSMUSG00000099083	0.486681	0.00156815	0.0352337	Atf7
ENSMUSG00000046240	-0.381989	0.00157266	0.0352902	Hepacam
ENSMUSG00000037649	-0.515196	0.00157697	0.0353009	H2-DMa
ENSMUSG00000031376	0.556845	0.00157795	0.0353009	Atp2b3
ENSMUSG00000041528	0.331217	0.00157912	0.0353009	Rnf123
ENSMUSG00000003948	-0.456918	0.00158173	0.0353042	Mmd
ENSMUSG00000024948	0.482214	0.00158326	0.0353042	Map4k2
ENSMUSG00000036138	0.338834	0.00158852	0.0353115	Acaa1a
ENSMUSG00000079559	-1.15236	0.00158898	0.0353115	Colca2
ENSMUSG00000063382	0.357083	0.00158957	0.0353115	Bcl9l
ENSMUSG00000034156	0.628626	0.00159651	0.0354213	Tspoap1
ENSMUSG00000035726	0.309323	0.0016022	0.0354966	Supt16
ENSMUSG00000041889	-0.304557	0.0016059	0.0354966	Shisa4
ENSMUSG00000079057	-0.498028	0.00160766	0.0354966	Cyp4v3
ENSMUSG00000035513	0.289317	0.00160792	0.0354966	Ntng2
ENSMUSG00000021196	0.352339	0.00161564	0.0356208	Pfkp
ENSMUSG00000037095	-1.11126	0.00161757	0.0356208	Lrg1
ENSMUSG00000000823	0.532364	0.00162194	0.0356725	Zfp512b
ENSMUSG00000002808	-0.369514	0.00162693	0.0357311	Epdr1
ENSMUSG00000040690	0.741387	0.00163065	0.0357311	Col16a1
ENSMUSG00000015829	0.354035	0.00163065	0.0357311	Tnr
ENSMUSG00000031904	0.662958	0.00163279	0.0357336	Slc7a6
ENSMUSG00000064363	-0.430289	0.00163594	0.0357572	mt-Nd4
ENSMUSG00000029625	0.664974	0.00163791	0.0357572	Cpsf4
ENSMUSG00000063406	-0.455446	0.00164452	0.0358575	Tmed5
ENSMUSG00000039826	0.28907	0.00164875	0.0359054	Trub2
ENSMUSG00000021385	-0.370201	0.00165438	0.0359837	Ippk
ENSMUSG00000021592	-0.418895	0.00165982	0.0360577	Arsk
ENSMUSG00000033799	0.522204	0.00166458	0.036117	Fam208b
ENSMUSG00000001627	-0.309582	0.00166684	0.0361217	Ifrd1
ENSMUSG00000015806	-0.481044	0.00167138	0.0361701	Qdpr
ENSMUSG00000038664	0.392652	0.00167657	0.0361701	Herc1
ENSMUSG00000027239	-0.411541	0.00167796	0.0361701	Mdk
ENSMUSG00000061313	0.385659	0.00167856	0.0361701	Ddhd2
ENSMUSG00000052488	0.348105	0.00168086	0.0361701	Cherp
ENSMUSG00000027330	0.599986	0.00168189	0.0361701	Cdc25b
ENSMUSG00000009741	0.601579	0.00168338	0.0361701	Ubp1
ENSMUSG00000030411	0.413588	0.00168934	0.0362543	Nova2
ENSMUSG00000032060	-0.457161	0.00170217	0.0364226	Cryab
ENSMUSG00000036503	-0.436108	0.00170399	0.0364226	Rnf13
ENSMUSG00000030201	0.355096	0.00170556	0.0364226	Lrp6
ENSMUSG00000023259	0.461519	0.00170868	0.0364226	Slc26a6
ENSMUSG00000091002	-0.51792	0.00170973	0.0364226	Tcerg1l
ENSMUSG00000016481	0.330967	0.00171061	0.0364226	Cr1l
ENSMUSG00000015377	0.674123	0.00171159	0.0364226	Dennd6b
ENSMUSG00000018449	0.589003	0.00172264	0.0366139	Rpain
ENSMUSG00000112358	0.917109	0.00172832	0.0366906	Gm33869
ENSMUSG00000024830	0.661908	0.00173383	0.0367635	Rps6kb2
ENSMUSG00000014778	0.738774	0.00173976	0.036845	Fhod1
ENSMUSG00000071054	0.517684	0.00174826	0.0369808	Safb
ENSMUSG00000107747	1.75432	0.00175336	0.0369934	Gm5881
ENSMUSG00000021794	-0.391344	0.00175383	0.0369934	Glud1
ENSMUSG00000037166	-0.459791	0.00175566	0.0369934	Ppp1r14a
ENSMUSG00000039716	0.449794	0.00175721	0.0369934	Dock3
ENSMUSG00000071178	-1.46175	0.00176022	0.0370128	Serpina1b
ENSMUSG00000107352	0.824737	0.00176674	0.0371058	Gm43660
ENSMUSG00000015536	-0.318384	0.00177328	0.0371703	Mocs2
ENSMUSG00000025159	0.422837	0.00177401	0.0371703	Mms19
ENSMUSG00000031021	-0.403571	0.00177854	0.0372211	Tmem9b
ENSMUSG00000034158	-0.305083	0.00178281	0.0372252	Lrrc58
ENSMUSG00000026565	0.672004	0.00178294	0.0372252	Pou2f1
ENSMUSG00000111465	0.805726	0.00178624	0.0372398	Gm47113
ENSMUSG00000109715	-0.399856	0.00179127	0.0372398	Gm45606
ENSMUSG00000105891	-0.670271	0.00179263	0.0372398	A230001M10Rik
ENSMUSG00000057649	0.522968	0.00179272	0.0372398	Brd9
ENSMUSG00000042772	0.335954	0.00179455	0.0372398	Smg7
ENSMUSG00000036054	0.491445	0.00179907	0.0372398	Sugp2
ENSMUSG00000104283	-0.456511	0.00180007	0.0372398	Gm37459
ENSMUSG00000031161	0.386858	0.00180047	0.0372398	Hdac6
ENSMUSG00000092074	0.841855	0.00180732	0.0373379	Dynlt1a
ENSMUSG00000000594	-0.408594	0.00181601	0.0374611	Gm2a
ENSMUSG00000028137	0.362547	0.00181751	0.0374611	Celf3
ENSMUSG00000064302	0.326934	0.00182261	0.0374743	Clasp1
ENSMUSG00000027875	-0.6605	0.001825	0.0374743	Hmgcs2
ENSMUSG00000009075	-0.437518	0.00182653	0.0374743	Cabp7
ENSMUSG00000106099	1.10006	0.00182662	0.0374743	Gm42664
ENSMUSG00000074829	0.442962	0.00182933	0.0374864	2010315B03Rik
ENSMUSG00000045608	-0.425389	0.00183673	0.0375469	Dbx2
ENSMUSG00000029055	0.536879	0.00184141	0.0375469	Plch2
ENSMUSG00000021819	0.518788	0.00184363	0.0375469	Zswim8
ENSMUSG00000026447	0.507315	0.00184631	0.0375469	Pik3c2b
ENSMUSG00000105395	1.92493	0.00184686	0.0375469	Gm42672
ENSMUSG00000040147	-0.370774	0.00184706	0.0375469	Maob
ENSMUSG00000031285	0.65928	0.00185132	0.0375469	Dcx
ENSMUSG00000025192	0.576404	0.00185216	0.0375469	Entpd7
ENSMUSG00000019564	0.641409	0.0018525	0.0375469	Arid3a
ENSMUSG00000060962	-0.745259	0.00185349	0.0375469	Dmkn
ENSMUSG00000022856	-0.412278	0.00186469	0.0377307	Tmem41a
ENSMUSG00000050912	-0.414027	0.00186746	0.0377436	Tmem123
ENSMUSG00000034656	0.459055	0.00187544	0.03783	Cacna1a
ENSMUSG00000061718	-0.442815	0.00187656	0.03783	Ppp1r1b
ENSMUSG00000028467	0.365966	0.00188033	0.03783	Gba2
ENSMUSG00000040687	0.320774	0.00188149	0.03783	Madd
ENSMUSG00000025978	-0.456485	0.00188242	0.03783	Rftn2
ENSMUSG00000016942	-1.20146	0.00188593	0.0378575	Tmprss6
ENSMUSG00000046032	-0.309496	0.00188986	0.0378935	Snx12
ENSMUSG00000063810	0.475504	0.00189315	0.0379164	Alms1
ENSMUSG00000026857	-0.366521	0.00190035	0.0379753	Ntmt1
ENSMUSG00000096943	0.799992	0.00190262	0.0379753	Gm26721
ENSMUSG00000091784	1.51036	0.00190342	0.0379753	Gm17022
ENSMUSG00000034863	0.411472	0.00190467	0.0379753	Ano8
ENSMUSG00000022844	0.735206	0.00190996	0.0380381	Pdia5
ENSMUSG00000082474	1.66217	0.00192108	0.0382166	Gm8213
ENSMUSG00000028307	1.23994	0.00192907	0.0383324	Aldob
ENSMUSG00000051586	0.527326	0.00193408	0.0383889	Mical3
ENSMUSG00000037990	0.401797	0.00194676	0.0385124	Sh3rf3
ENSMUSG00000112990	1.3324	0.00194799	0.0385124	Gm47372
ENSMUSG00000050150	1.40968	0.00194807	0.0385124	Slc9b1
ENSMUSG00000019518	0.415026	0.00195007	0.0385124	Ap4m1
ENSMUSG00000063455	0.533122	0.00195118	0.0385124	D630045J12Rik
ENSMUSG00000030747	-0.348037	0.0019534	0.0385133	Dgat2
ENSMUSG00000015968	0.560275	0.00196278	0.0386552	Cacna1d
ENSMUSG00000021136	-0.405467	0.00197356	0.0388242	Smoc1
ENSMUSG00000111447	1.30003	0.00197676	0.038844	Gm48249
ENSMUSG00000050854	-0.610765	0.0019828	0.0388819	Tmem125
ENSMUSG00000078851	-0.493241	0.00198308	0.0388819	Hist3h2a
ENSMUSG00000028582	0.529556	0.00199178	0.0390094	Cc2d1b
ENSMUSG00000003847	0.488687	0.00199777	0.0390834	Nfat5
ENSMUSG00000024661	-0.46589	0.00200059	0.0390955	Fth1
ENSMUSG00000028581	-0.478739	0.00200665	0.0391706	Laptm5
ENSMUSG00000021508	-0.400989	0.00201273	0.0392461	Cxcl14
ENSMUSG00000105419	-1.05515	0.00201842	0.0393137	Gm43205
ENSMUSG00000024130	0.408193	0.00202141	0.0393287	Abca3
ENSMUSG00000102602	1.13055	0.00202677	0.0393689	A930004J17Rik
ENSMUSG00000020077	-0.642024	0.00202793	0.0393689	Srgn
ENSMUSG00000040112	-0.302155	0.00203588	0.03948	Mrps35
ENSMUSG00000041012	-0.862431	0.00204034	0.0395232	Cmtm8
ENSMUSG00000041846	0.349879	0.00205781	0.0398181	Ppp4r3a
ENSMUSG00000056476	0.503878	0.00206512	0.0398595	Med12l
ENSMUSG00000045509	-0.554227	0.00206658	0.0398595	Gpr150
ENSMUSG00000031837	-0.410072	0.00206671	0.0398595	Necab2
ENSMUSG00000097806	-0.891825	0.00207292	0.0398774	Gm6556
ENSMUSG00000039860	0.429514	0.00207782	0.0398774	Srrm3
ENSMUSG00000025584	-0.328198	0.00207855	0.0398774	Pde8a
ENSMUSG00000028383	-0.382168	0.00207855	0.0398774	Hsdl2
ENSMUSG00000027967	-1.25184	0.0020789	0.0398774	Neurog2
ENSMUSG00000040759	-0.525377	0.00208877	0.0400235	Cmtm5
ENSMUSG00000024640	-0.360376	0.00209948	0.040098	Psat1
ENSMUSG00000061755	0.402547	0.00210146	0.040098	Bod1l
ENSMUSG00000036270	0.458521	0.00210331	0.040098	Edc4
ENSMUSG00000024501	0.277528	0.00210487	0.040098	Dpysl3
ENSMUSG00000091345	0.775904	0.00210867	0.040098	Col6a5
ENSMUSG00000037652	0.441922	0.00211119	0.040098	Phc3
ENSMUSG00000107451	-0.977107	0.00211165	0.040098	Gm44421
ENSMUSG00000043843	0.598037	0.00211326	0.040098	Tmem145
ENSMUSG00000040209	0.384041	0.00211397	0.040098	Zfp704
ENSMUSG00000038331	0.355209	0.00211531	0.040098	Satb2
ENSMUSG00000029359	-0.428455	0.00211813	0.0401085	Tesc
ENSMUSG00000033253	0.670231	0.0021246	0.0401881	Szt2
ENSMUSG00000039781	0.562054	0.00213419	0.0403263	Cep131
ENSMUSG00000059273	0.281229	0.00213726	0.0403414	Zc3h4
ENSMUSG00000078862	-0.350915	0.00213982	0.0403467	Gm14326
ENSMUSG00000056596	-0.480139	0.00214937	0.0403752	Trnp1
ENSMUSG00000042828	1.24045	0.00215096	0.0403752	Trim72
ENSMUSG00000028072	-0.743477	0.0021513	0.0403752	Ntrk1
ENSMUSG00000031706	0.63685	0.00215273	0.0403752	Rfx1
ENSMUSG00000025188	0.704965	0.00215356	0.0403752	Hps1
ENSMUSG00000060301	0.383299	0.00215502	0.0403752	2610008E11Rik
ENSMUSG00000030279	0.480752	0.00216317	0.0403767	C2cd5
ENSMUSG00000086331	1.96463	0.00216466	0.0403767	Gm16310
ENSMUSG00000104362	1.01756	0.00216505	0.0403767	Gm37928
ENSMUSG00000057522	-0.304649	0.00216508	0.0403767	Spop
ENSMUSG00000034800	0.494327	0.0021665	0.0403767	Zfp661
ENSMUSG00000031360	0.45049	0.00217873	0.0405619	Ctps2
ENSMUSG00000041921	0.528375	0.0021947	0.040816	Metap1d
ENSMUSG00000042423	0.418559	0.00219835	0.040816	Fbrs
ENSMUSG00000031150	0.401933	0.00220002	0.040816	Ccdc120
ENSMUSG00000020814	-0.412589	0.0022016	0.040816	Mxra7
ENSMUSG00000098066	1.593	0.00220802	0.0408923	Gm26944
ENSMUSG00000037638	-0.924193	0.00221141	0.0409123	Zbtb42
ENSMUSG00000013236	0.365961	0.00222398	0.0411018	Ptprs
ENSMUSG00000026639	-0.558764	0.00223027	0.0411748	Lamb3
ENSMUSG00000033792	0.778848	0.00223453	0.0411748	Atp7a
ENSMUSG00000018395	0.298376	0.00223491	0.0411748	Kif3a
ENSMUSG00000086296	0.973075	0.00224044	0.0411973	D030055H07Rik
ENSMUSG00000112254	1.93504	0.00224078	0.0411973	Gm47690
ENSMUSG00000105613	1.18273	0.00224465	0.0412256	Gm43684
ENSMUSG00000043015	0.624251	0.00225377	0.0413253	Nemp2
ENSMUSG00000107355	1.18541	0.00225668	0.0413253	AI839979
ENSMUSG00000030753	-0.349306	0.00226213	0.0413253	Thap12
ENSMUSG00000041801	-0.432925	0.00226862	0.0413253	Phlda3
ENSMUSG00000042708	0.974101	0.0022713	0.0413253	Shcbp1l
ENSMUSG00000020994	0.647896	0.00227173	0.0413253	Pnn
ENSMUSG00000039904	-0.448122	0.00227251	0.0413253	Gpr37
ENSMUSG00000040997	-0.397199	0.00227272	0.0413253	Abhd4
ENSMUSG00000019971	0.433363	0.00227335	0.0413253	Cep290
ENSMUSG00000050121	-0.549044	0.00227405	0.0413253	Opalin
ENSMUSG00000073982	-0.44077	0.00227575	0.0413253	Rhog
ENSMUSG00000033998	-0.377381	0.00228045	0.0413683	Kcnk1
ENSMUSG00000025261	0.355986	0.00228512	0.0414104	Huwe1
ENSMUSG00000034563	1.10782	0.00229138	0.0414701	Ccpg1
ENSMUSG00000028243	-0.267741	0.0022931	0.0414701	Ubxn2b
ENSMUSG00000039801	0.577278	0.00229726	0.041503	Cplane1
ENSMUSG00000047143	0.645503	0.00230101	0.0415284	Dmrta2
ENSMUSG00000093880	0.709536	0.00230691	0.0415926	Tmem181c-ps
ENSMUSG00000110027	-0.548374	0.00231105	0.0416247	C030029H02Rik
ENSMUSG00000086855	1.6297	0.00231889	0.0416452	Gm13844
ENSMUSG00000038538	0.652219	0.00231906	0.0416452	Ubn2
ENSMUSG00000029516	0.512989	0.00231924	0.0416452	Cit
ENSMUSG00000042453	0.328817	0.00232202	0.0416528	Reln
ENSMUSG00000026697	-0.91448	0.00232531	0.0416696	Myoc
ENSMUSG00000021417	-0.334059	0.00233105	0.04169	Eci2
ENSMUSG00000004113	0.522128	0.00233115	0.04169	Cacna1b
ENSMUSG00000064350	-0.735429	0.00233872	0.0417831	mt-Ty
ENSMUSG00000033703	0.448178	0.00235898	0.0420573	Fuk
ENSMUSG00000116632	0.457756	0.00236035	0.0420573	AC126457.1
ENSMUSG00000039908	0.638263	0.00236119	0.0420573	Slc26a11
ENSMUSG00000056018	1.43663	0.00236413	0.0420673	Ccdc7b
ENSMUSG00000036949	-0.317568	0.00239151	0.0425117	Slc39a12
ENSMUSG00000105429	1.55132	0.00240092	0.0426363	Gm43692
ENSMUSG00000020415	-0.385339	0.0024043	0.0426535	Pttg1
ENSMUSG00000041733	-0.275962	0.00240938	0.0426578	Coq5
ENSMUSG00000041375	0.431473	0.00241066	0.0426578	Ccdc9
ENSMUSG00000037965	0.510445	0.0024195	0.0426578	Zc3h7a
ENSMUSG00000024782	-0.315963	0.00242382	0.0426578	Ak3
ENSMUSG00000038518	0.321755	0.00242475	0.0426578	Jarid2
ENSMUSG00000001240	-0.443675	0.00242635	0.0426578	Ramp2
ENSMUSG00000054986	-0.851033	0.00242891	0.0426578	Sec14l3
ENSMUSG00000078684	0.619503	0.0024311	0.0426578	5830417I10Rik
ENSMUSG00000074766	-0.403503	0.00243522	0.0426578	Ism1
ENSMUSG00000040978	-0.821574	0.00243629	0.0426578	Gm11992
ENSMUSG00000079179	0.425157	0.00244022	0.0426578	Rab10os
ENSMUSG00000108917	1.29287	0.00244319	0.0426578	Gm38451
ENSMUSG00000020196	0.436739	0.00244406	0.0426578	Cabin1
ENSMUSG00000032679	-0.402748	0.00244603	0.0426578	Cd59a
ENSMUSG00000023367	-0.594999	0.00244812	0.0426578	Tmem176a
ENSMUSG00000087088	0.707768	0.00244819	0.0426578	Gm16638
ENSMUSG00000102562	1.7172	0.00245013	0.0426578	Gm37694
ENSMUSG00000025351	-0.440591	0.00245198	0.0426578	Cd63
ENSMUSG00000028980	0.41021	0.0024521	0.0426578	H6pd
ENSMUSG00000002028	0.564174	0.00245808	0.0426578	Kmt2a
ENSMUSG00000087341	1.14106	0.00245844	0.0426578	0610040F04Rik
ENSMUSG00000001334	-0.324845	0.0024611	0.0426578	Fndc5
ENSMUSG00000087143	0.35996	0.00246179	0.0426578	A830082K12Rik
ENSMUSG00000063142	0.416243	0.00246237	0.0426578	Kcnma1
ENSMUSG00000047793	0.615837	0.00248386	0.0429596	Sned1
ENSMUSG00000024170	0.50608	0.00248465	0.0429596	Telo2
ENSMUSG00000049676	1.31148	0.00249139	0.0430342	Catsperg1
ENSMUSG00000039735	0.45736	0.00250899	0.0432116	Fnbp1l
ENSMUSG00000028876	0.498931	0.00250966	0.0432116	Epha10
ENSMUSG00000062438	1.98312	0.00251095	0.0432116	Adam1b
ENSMUSG00000052423	0.31435	0.00251142	0.0432116	B4galt3
ENSMUSG00000105095	0.975957	0.00251584	0.0432456	8430422M14Rik
ENSMUSG00000016427	-0.413428	0.00251908	0.0432593	Ndufa1
ENSMUSG00000070000	0.430947	0.00252334	0.0432904	Fcho1
ENSMUSG00000044361	0.957584	0.00254169	0.043563	BC024139
ENSMUSG00000024754	0.44568	0.00254815	0.0435994	Tmem2
ENSMUSG00000020629	-0.415631	0.00254923	0.0435994	Adi1
ENSMUSG00000049154	-0.694282	0.00255167	0.0435994	Fam183b
ENSMUSG00000023473	1.10541	0.00255366	0.0435994	Celsr3
ENSMUSG00000028557	-0.442484	0.00255635	0.0436033	Rnf11
ENSMUSG00000060206	0.420789	0.00256528	0.0437135	Zfp462
ENSMUSG00000087679	-0.382262	0.00256917	0.0437377	Tmem250-ps
ENSMUSG00000027655	0.428878	0.00258233	0.0439195	Dhx35
ENSMUSG00000024785	-0.331197	0.00259737	0.0441329	Rcl1
ENSMUSG00000103039	1.68524	0.00260974	0.044295	Gm37123
ENSMUSG00000052698	0.302249	0.00261192	0.044295	Tln2
ENSMUSG00000070808	0.43347	0.00262286	0.0444097	Bicra
ENSMUSG00000028358	0.542816	0.0026237	0.0444097	Zfp618
ENSMUSG00000046593	-0.356249	0.00263124	0.0444948	Tmem215
ENSMUSG00000027408	-0.464422	0.00263871	0.0445786	Cpxm1
ENSMUSG00000061751	0.383874	0.00264365	0.0446194	Kalrn
ENSMUSG00000001435	0.451756	0.00264654	0.0446202	Col18a1
ENSMUSG00000005899	0.623269	0.00264873	0.0446202	Smpd4
ENSMUSG00000044708	-0.355572	0.00265399	0.0446663	Kcnj10
ENSMUSG00000059674	0.51042	0.00265741	0.04468	Cdh24
ENSMUSG00000022987	0.504276	0.00265985	0.04468	Zfp641
ENSMUSG00000033208	-0.423854	0.00267375	0.044823	S100b
ENSMUSG00000031626	0.409343	0.00267784	0.044823	Sorbs2
ENSMUSG00000034206	0.904783	0.00268194	0.044823	Polq
ENSMUSG00000037499	-0.40254	0.00268195	0.044823	Nenf
ENSMUSG00000079494	-1.56951	0.00268271	0.044823	Nat8f5
ENSMUSG00000039105	-0.394603	0.00268355	0.044823	Atp6v1g1
ENSMUSG00000042225	0.693808	0.00268891	0.0448614	Ammecr1
ENSMUSG00000027984	-0.40007	0.00269092	0.0448614	Hadh
ENSMUSG00000019763	0.45519	0.00269921	0.0449572	Rmnd1
ENSMUSG00000004356	0.440783	0.00270437	0.0450008	Utp20
ENSMUSG00000031503	0.928523	0.00271041	0.0450353	Col4a2
ENSMUSG00000059326	0.639701	0.00271479	0.0450353	Csf2ra
ENSMUSG00000100158	1.83175	0.00271546	0.0450353	Gm28119
ENSMUSG00000105063	1.95776	0.00271779	0.0450353	Gm43488
ENSMUSG00000082860	1.4269	0.00271916	0.0450353	Gm13204
ENSMUSG00000107320	1.30968	0.00272398	0.045073	Gm42549
ENSMUSG00000006676	0.448156	0.00273083	0.0451441	Usp19
ENSMUSG00000034543	0.391546	0.00273652	0.0451576	Morc2a
ENSMUSG00000022587	-0.319583	0.00273675	0.0451576	Ly6e
ENSMUSG00000029469	0.258505	0.00274104	0.0451862	Ift81
ENSMUSG00000050954	0.534429	0.00274947	0.0452465	Zfp169
ENSMUSG00000024654	-0.348503	0.0027498	0.0452465	Asrgl1
ENSMUSG00000029009	0.482065	0.00275577	0.0452631	Mthfr
ENSMUSG00000005682	0.586044	0.0027583	0.0452631	Pan2
ENSMUSG00000081683	-0.809796	0.00275848	0.0452631	Fzd10
ENSMUSG00000037395	0.492643	0.00276132	0.0452678	Rcor3
ENSMUSG00000071847	-0.297004	0.00277584	0.0454638	Apcdd1
ENSMUSG00000021360	-0.363513	0.00278018	0.0454657	Gcnt2
ENSMUSG00000032308	0.570986	0.00278696	0.0454657	Ulk3
ENSMUSG00000049504	0.44703	0.00278759	0.0454657	Proser1
ENSMUSG00000032128	1.39418	0.00279037	0.0454657	Robo3
ENSMUSG00000079355	0.93822	0.00279307	0.0454657	Ackr4
ENSMUSG00000054199	0.51786	0.00279402	0.0454657	Gon4l
ENSMUSG00000037851	0.28032	0.00279564	0.0454657	Iars
ENSMUSG00000114230	1.77216	0.00279651	0.0454657	Gm48239
ENSMUSG00000011884	-0.371386	0.0028024	0.0455124	Gltp
ENSMUSG00000000792	0.446223	0.00280994	0.0455124	Slc5a5
ENSMUSG00000109460	1.37903	0.00281073	0.0455124	Gm45591
ENSMUSG00000038914	0.427428	0.00281209	0.0455124	Dido1
ENSMUSG00000103436	1.41858	0.00281413	0.0455124	Gm36995
ENSMUSG00000024193	0.304103	0.0028148	0.0455124	Phf1
ENSMUSG00000028085	-0.332842	0.0028221	0.0455888	Gatb
ENSMUSG00000043183	0.40912	0.0028297	0.0456045	Simc1
ENSMUSG00000051285	0.245241	0.00283608	0.0456045	Pcmtd1
ENSMUSG00000024290	0.387509	0.00283616	0.0456045	Rock1
ENSMUSG00000072214	-0.381743	0.00283795	0.0456045	2005-09-01
ENSMUSG00000112925	0.973047	0.00283824	0.0456045	Gm31763
ENSMUSG00000036057	0.473493	0.00283984	0.0456045	Ptpn23
ENSMUSG00000005267	0.332206	0.00284133	0.0456045	Zfp287
ENSMUSG00000018672	-0.60261	0.00284419	0.0456045	Copz2
ENSMUSG00000066191	0.586515	0.00284625	0.0456045	Anks6
ENSMUSG00000061578	0.497333	0.00284975	0.0456192	Ksr2
ENSMUSG00000002985	-0.411326	0.00285863	0.0457199	Apoe
ENSMUSG00000046876	0.293824	0.00286874	0.0458322	Atxn1
ENSMUSG00000031883	0.558311	0.00287406	0.0458322	Car7
ENSMUSG00000024292	-0.524546	0.00287557	0.0458322	Cyp4f14
ENSMUSG00000108049	1.36892	0.002876	0.0458322	Gm44168
ENSMUSG00000079084	0.49445	0.00288447	0.0459045	Ccdc82
ENSMUSG00000085069	-0.341183	0.00288572	0.0459045	Gm13111
ENSMUSG00000020309	-0.494567	0.00289172	0.0459281	Chac2
ENSMUSG00000035064	0.384168	0.00289795	0.0459281	Eef2k
ENSMUSG00000039197	-0.354034	0.00289831	0.0459281	Adk
ENSMUSG00000091177	1.31541	0.00289921	0.0459281	Gm15494
ENSMUSG00000024411	-0.325525	0.00290112	0.0459281	Aqp4
ENSMUSG00000037242	-0.412023	0.00290383	0.0459281	Clic4
ENSMUSG00000058135	-0.426751	0.00290537	0.0459281	Gstm1
ENSMUSG00000031703	-0.397247	0.00290808	0.0459301	Itfg1
ENSMUSG00000052133	0.321016	0.00292005	0.0460453	Sema5b
ENSMUSG00000019810	-0.311781	0.00292058	0.0460453	Fuca2
ENSMUSG00000057880	-0.299648	0.00292465	0.0460684	Abat
ENSMUSG00000025195	0.456806	0.00293002	0.0461119	Dnmbp
ENSMUSG00000070471	0.730656	0.00294287	0.0462732	Erich6
ENSMUSG00000003458	0.232564	0.00294645	0.0462883	Ncstn
ENSMUSG00000104951	1.54489	0.00295279	0.0463099	Gm43413
ENSMUSG00000081137	0.852979	0.00295306	0.0463099	BC022960
ENSMUSG00000062352	-0.364662	0.00296038	0.046352	Itgb1bp1
ENSMUSG00000038370	-0.455974	0.00296098	0.046352	Pcp4l1
ENSMUSG00000034610	0.386303	0.00296924	0.046404	Tut4
ENSMUSG00000057265	0.810245	0.00296954	0.046404	Bbof1
ENSMUSG00000041598	-0.368797	0.0029734	0.0464233	Cdc42ep4
ENSMUSG00000041959	-0.421756	0.00297938	0.0464757	S100a10
ENSMUSG00000044080	-0.407763	0.00298568	0.046533	S100a1
ENSMUSG00000021244	0.401593	0.00299063	0.0465692	Ylpm1
ENSMUSG00000033788	0.447035	0.00300476	0.0467235	Dysf
ENSMUSG00000046111	0.430369	0.00300582	0.0467235	Cep295
ENSMUSG00000107021	1.33014	0.00301257	0.0467873	Gm42853
ENSMUSG00000105592	1.66606	0.00302039	0.0468304	Gm42527
ENSMUSG00000042810	0.570801	0.00302063	0.0468304	Krba1
ENSMUSG00000042564	0.742964	0.00302372	0.0468372	Fam227a
ENSMUSG00000031932	-0.342389	0.00303419	0.04693	Gpr83
ENSMUSG00000031059	-0.45507	0.00303501	0.04693	Ndufb11
ENSMUSG00000054874	0.470419	0.00303893	0.0469496	Pcnx3
ENSMUSG00000020014	0.630805	0.00306482	0.0473083	Cfap54
ENSMUSG00000044847	0.361517	0.00308525	0.0475822	Lsm11
ENSMUSG00000018844	1.00799	0.00309268	0.0476102	Fndc8
ENSMUSG00000117220	1.02959	0.0030973	0.0476102	CT025671.1
ENSMUSG00000059361	-0.568271	0.00309761	0.0476102	Nrsn2
ENSMUSG00000038524	0.570472	0.00309782	0.0476102	Fchsd1
ENSMUSG00000037624	-0.436064	0.00310441	0.0476701	Kcnk2
ENSMUSG00000097816	1.76536	0.00311265	0.0477552	Gm26811
ENSMUSG00000020102	0.340663	0.00311655	0.0477736	Slc16a7
ENSMUSG00000029211	-0.358586	0.00312168	0.0478109	Gabra4
ENSMUSG00000027966	1.21545	0.00312765	0.0478609	Col11a1
ENSMUSG00000071648	-0.549524	0.0031544	0.0481986	Rom1
ENSMUSG00000002147	0.357644	0.00315517	0.0481986	Stat6
ENSMUSG00000040249	0.388639	0.00316549	0.0483147	Lrp1
ENSMUSG00000105176	0.532542	0.00317406	0.0484037	Gm43668
ENSMUSG00000036916	0.514749	0.0031941	0.0486674	Zfp280c
ENSMUSG00000116779	1.25173	0.00320083	0.0487167	AC110534.2
ENSMUSG00000060671	0.481887	0.0032052	0.0487167	Atp8b2
ENSMUSG00000001123	-0.486973	0.00320559	0.0487167	Lgals9
ENSMUSG00000031729	0.397784	0.00321331	0.0487921	Ist1
ENSMUSG00000052387	0.572045	0.00323652	0.0490978	Trpm3
ENSMUSG00000022568	0.404646	0.00324063	0.0490978	Scrib
ENSMUSG00000047180	-1.14337	0.00324299	0.0490978	Neurl3
ENSMUSG00000069919	-1.06374	0.00324453	0.0490978	Hba-a1
ENSMUSG00000068284	0.382705	0.00325077	0.049125	Usf3
ENSMUSG00000059743	0.940728	0.00325332	0.049125	Fdps
ENSMUSG00000027301	-1.81748	0.00325754	0.049125	Oxt
ENSMUSG00000044792	-0.334516	0.00325843	0.049125	Isca1
ENSMUSG00000030069	-1.21311	0.00326025	0.049125	Prok2
ENSMUSG00000028042	-0.345289	0.00326298	0.049125	Zbtb7b
ENSMUSG00000042997	0.327031	0.00328482	0.0494118	Nhlrc3
ENSMUSG00000087042	1.23956	0.00329916	0.0495855	Gm11611
ENSMUSG00000005506	0.32855	0.00332036	0.0498618	Celf1

## Sheet: DEGs Spinal Cord
Gene id	Log2FoldChange	p-value	p-value adj	Gene name
ENSMUSG00000081087	-4.66435	4.72e-25	7.55e-21	Rps15a-ps7
ENSMUSG00000109404	-2.88716	3.06e-21	2.44e-17	Gm19963
ENSMUSG00000110631	2.68314	1.08e-20	5.73e-17	Gm42047
ENSMUSG00000061815	-1.86406	3.96e-12	1.58e-08	Rufy4
ENSMUSG00000115099	1.17457	1.71e-11	4.59e-08	AC114585.1
ENSMUSG00000078877	-0.959952	1.72e-11	4.59e-08	Gm14295
ENSMUSG00000030795	0.864139	7.71e-11	1.76e-07	Fus
ENSMUSG00000020182	-0.791229	2.24e-10	4.48e-07	Ddc
ENSMUSG00000104279	-1.98291	3.63e-10	6.44e-07	Gm38300
ENSMUSG00000022766	-1.01846	7.59e-10	1.21e-06	Serpind1
ENSMUSG00000048406	-1.2597	5.86e-09	8.52e-06	B330016D10Rik
ENSMUSG00000002190	0.66773	6.53e-09	8.7e-06	Clgn
ENSMUSG00000036181	-0.962047	8.23e-09	1.01e-05	Hist1h1c
ENSMUSG00000073940	-1.55868	3.9e-08	4.17e-05	Hbb-bt
ENSMUSG00000108601	-1.71313	3.91e-08	4.17e-05	Gm44645
ENSMUSG00000032494	-0.933594	4.24e-08	4.23e-05	Tdgf1
ENSMUSG00000018339	-0.891045	4.98e-08	4.68e-05	Gpx3
ENSMUSG00000029304	-0.754987	1.7e-07	0.000151395	Spp1
ENSMUSG00000006344	-1.02542	2.62e-07	0.000220075	Ggt5
ENSMUSG00000107451	-0.974386	2.88e-07	0.00022993	Gm44421
ENSMUSG00000048967	-1.08794	3.34e-07	0.000253882	Yjefn3
ENSMUSG00000057130	-0.765345	5.38e-07	0.00039097	Txnl4a
ENSMUSG00000049551	-0.814391	5.69e-07	0.000395534	Fzd9
ENSMUSG00000021253	-0.576131	6.06e-07	0.000402916	Tgfb3
ENSMUSG00000030683	-0.464693	6.3e-07	0.000402916	Sez6l2
ENSMUSG00000018822	-0.780044	8.66e-07	0.000532087	Sfrp5
ENSMUSG00000007888	-1.76333	1.13e-06	0.00066943	Crlf1
ENSMUSG00000051502	-0.611475	1.5e-06	0.000854339	Ufsp1
ENSMUSG00000004366	-0.837203	1.8e-06	0.000992728	Sst
ENSMUSG00000036887	-0.761119	1.87e-06	0.000997415	C1qa
ENSMUSG00000029815	-0.850694	1.99e-06	0.00102801	Malsu1
ENSMUSG00000031980	-0.701197	2.36e-06	0.00118093	Agt
ENSMUSG00000047246	-0.820463	2.77e-06	0.00133936	Hist1h2be
ENSMUSG00000075585	-0.598184	3.15e-06	0.00147157	6330403L08Rik
ENSMUSG00000112964	1.11801	3.22e-06	0.00147157	E430024I08Rik
ENSMUSG00000036905	-0.735017	3.4e-06	0.00148325	C1qb
ENSMUSG00000031574	0.657499	3.43e-06	0.00148325	Star
ENSMUSG00000025270	-1.17636	3.68e-06	0.00154726	Alas2
ENSMUSG00000017493	-0.768947	3.78e-06	0.00154774	Igfbp4
ENSMUSG00000026579	2.39826	3.87e-06	0.00154774	F5
ENSMUSG00000055044	-0.687575	4.82e-06	0.00187818	Pdlim1
ENSMUSG00000028950	1.06643	5.17e-06	0.00196856	Tas1r1
ENSMUSG00000031765	-0.940313	5.56e-06	0.00206526	Mt1
ENSMUSG00000062393	0.657734	5.92e-06	0.00210099	Dgkk
ENSMUSG00000038347	1.06934	5.99e-06	0.00210099	Tcte2
ENSMUSG00000109792	1.30188	6.05e-06	0.00210099	Gm45426
ENSMUSG00000037872	-0.803172	6.3e-06	0.00214099	Ackr1
ENSMUSG00000028082	0.582909	7.61e-06	0.00249566	Sh3d19
ENSMUSG00000111977	-0.562069	7.65e-06	0.00249566	Gm47163
ENSMUSG00000026701	-0.682122	9.58e-06	0.00306094	Prdx6
ENSMUSG00000048763	1.02101	9.97e-06	0.00312462	Hoxb3
ENSMUSG00000098221	-1.61576	1.3e-05	0.00391631	Gm27030
ENSMUSG00000091996	1.21349	1.3e-05	0.00391631	BC049352
ENSMUSG00000071648	-0.67501	1.33e-05	0.00392835	Rom1
ENSMUSG00000034587	0.642513	1.43e-05	0.00415752	8430429K09Rik
ENSMUSG00000004951	-0.846271	1.47e-05	0.00420113	Hspb1
ENSMUSG00000025400	-0.814907	1.64e-05	0.00454967	Tac2
ENSMUSG00000112110	1.33489	1.65e-05	0.00454967	AC158605.1
ENSMUSG00000052305	-1.5658	1.76e-05	0.00472304	Hbb-bs
ENSMUSG00000046434	0.391971	1.77e-05	0.00472304	Hnrnpa1
ENSMUSG00000018102	-0.889805	1.85e-05	0.00477982	Hist1h2bc
ENSMUSG00000027857	0.935427	1.86e-05	0.00477982	Tshb
ENSMUSG00000042246	0.753882	1.88e-05	0.00477982	Tmc7
ENSMUSG00000040649	0.426695	1.96e-05	0.00490585	Rimklb
ENSMUSG00000081058	-1.50265	2.44e-05	0.0059879	Hist2h3c2
ENSMUSG00000041120	-0.693161	2.47e-05	0.00599261	Nbl1
ENSMUSG00000024556	0.529353	2.57e-05	0.00612951	Me2
ENSMUSG00000075217	-0.544359	2.68e-05	0.00629919	4833423E24Rik
ENSMUSG00000075227	-0.687562	2.74e-05	0.00634499	Znhit2
ENSMUSG00000027907	-0.946244	3.04e-05	0.00694659	S100a11
ENSMUSG00000013622	-0.661877	3.17e-05	0.00714635	Atraid
ENSMUSG00000038119	0.648719	3.33e-05	0.0073845	Cdon
ENSMUSG00000110633	-0.808578	3.43e-05	0.00752045	Gm32122
ENSMUSG00000075602	-0.820704	3.49e-05	0.00753862	Ly6a
ENSMUSG00000019539	-1.0071	3.65e-05	0.00770988	Rcn3
ENSMUSG00000021277	0.477025	3.67e-05	0.00770988	Traf3
ENSMUSG00000040852	0.660599	3.92e-05	0.00813947	Plekhh2
ENSMUSG00000023992	-0.675335	3.99e-05	0.00817106	Trem2
ENSMUSG00000069516	-0.842814	4.83e-05	0.00976368	Lyz2
ENSMUSG00000017009	-0.531368	5.01e-05	0.00992753	Sdc4
ENSMUSG00000050623	-1.19771	5.03e-05	0.00992753	Catsperz
ENSMUSG00000036896	-0.655146	5.78e-05	0.0112674	C1qc
ENSMUSG00000004791	-0.61436	5.96e-05	0.0114767	Pgf
ENSMUSG00000043259	0.772412	6.05e-05	0.0115208	Fam13c
ENSMUSG00000018166	0.592275	6.55e-05	0.0121982	Erbb3
ENSMUSG00000046160	-0.556088	6.56e-05	0.0121982	Olig1
ENSMUSG00000029814	1.33214	6.77e-05	0.0124361	Igf2bp3
ENSMUSG00000079018	-0.635627	7.17e-05	0.0130184	Ly6c1
ENSMUSG00000070394	-1.01939	7.9e-05	0.0141864	Tmem256
ENSMUSG00000090386	-1.03254	8.04e-05	0.0142838	Mir99ahg
ENSMUSG00000018698	0.804266	8.2e-05	0.0144106	Lhx1
ENSMUSG00000024661	-0.764781	8.3e-05	0.014415	Fth1
ENSMUSG00000045211	-0.55215	8.39e-05	0.0144197	Nudt18
ENSMUSG00000097287	0.443463	8.99e-05	0.0152806	D130017N08Rik
ENSMUSG00000004035	-0.602132	9.5e-05	0.015849	Gstm7
ENSMUSG00000048603	1.0514	9.52e-05	0.015849	Gm9828
ENSMUSG00000025616	0.458737	9.88e-05	0.0162812	Usp16
ENSMUSG00000032532	-0.800962	0.0001024	0.0167017	Cck
ENSMUSG00000027010	-0.424061	0.000104944	0.0169437	Slc25a12
ENSMUSG00000041959	-0.781152	0.000108458	0.0173359	S100a10
ENSMUSG00000106743	-0.789941	0.00011186	0.0176058	Gm42847
ENSMUSG00000110841	-0.840481	0.000112499	0.0176058	Gpx4-ps2
ENSMUSG00000024397	-1.07351	0.000113451	0.0176058	Aif1
ENSMUSG00000006205	-0.418355	0.00011622	0.0178622	Htra1
ENSMUSG00000042579	0.622539	0.000118469	0.0179287	4632404H12Rik
ENSMUSG00000029659	-0.695273	0.000118955	0.0179287	Medag
ENSMUSG00000007476	-0.593628	0.000120018	0.0179287	Lrrc8a
ENSMUSG00000010362	-0.779397	0.000122729	0.0181639	Rdm1
ENSMUSG00000038717	-0.65976	0.000126612	0.0184229	Atp5l
ENSMUSG00000039741	0.57537	0.000127883	0.0184229	Bahcc1
ENSMUSG00000109724	4.29773	0.000127937	0.0184229	Gm18194
ENSMUSG00000106383	0.877526	0.000135636	0.0193571	E330034L11Rik
ENSMUSG00000034729	-0.465024	0.000141483	0.020013	Mrps10
ENSMUSG00000028407	-1.33238	0.00014583	0.0204469	Smim27
ENSMUSG00000021993	-0.421591	0.000149208	0.0207069	Mipep
ENSMUSG00000097048	-0.742649	0.000150276	0.0207069	1600020E01Rik
ENSMUSG00000049336	0.532611	0.000152431	0.0208245	Tenm2
ENSMUSG00000003423	-0.601565	0.000156078	0.0209035	Pih1d1
ENSMUSG00000018566	-0.689629	0.0001567	0.0209035	Slc2a4
ENSMUSG00000002580	-0.804168	0.000156934	0.0209035	Mien1
ENSMUSG00000033871	0.987839	0.000160608	0.0211959	Ppargc1b
ENSMUSG00000078941	-0.771533	0.00016178	0.0211959	Ak6
ENSMUSG00000045752	-0.689682	0.000178933	0.0232243	Tssc4
ENSMUSG00000086999	1.4199	0.000180169	0.0232243	Bcas1os2
ENSMUSG00000024854	-0.731472	0.00018744	0.0239683	Pold4
ENSMUSG00000039738	0.480181	0.000188994	0.0239752	Slx4
ENSMUSG00000050105	-1.02087	0.000193996	0.0243393	Grrp1
ENSMUSG00000026839	-0.416249	0.000197343	0.0243393	Upp2
ENSMUSG00000097326	-0.969169	0.000199655	0.0243393	A330048O09Rik
ENSMUSG00000039680	-0.75705	0.000199698	0.0243393	Mrps6
ENSMUSG00000075706	-0.656534	0.000199897	0.0243393	Gpx4
ENSMUSG00000111994	1.00439	0.000201	0.0243393	A330049N07Rik
ENSMUSG00000031760	-0.825229	0.000215295	0.0258503	Mt3
ENSMUSG00000096883	-0.617873	0.000216713	0.0258503	Shisa8
ENSMUSG00000015090	-0.609749	0.000220231	0.0259506	Ptgds
ENSMUSG00000037795	0.754115	0.000224212	0.0259506	N4bp2
ENSMUSG00000116775	-1.2473	0.00022477	0.0259506	AC124739.2
ENSMUSG00000004558	-0.43359	0.00022518	0.0259506	Ndrg2
ENSMUSG00000045318	-0.560742	0.000225672	0.0259506	Adra2c
ENSMUSG00000021453	-0.708789	0.000230064	0.0262668	Gadd45g
ENSMUSG00000031780	-1.52416	0.000234126	0.0262866	Ccl17
ENSMUSG00000040424	-0.397862	0.000234911	0.0262866	Hipk4
ENSMUSG00000073125	1.2011	0.000235204	0.0262866	Xlr3b
ENSMUSG00000045917	-0.410082	0.000236816	0.0262866	Tmem268
ENSMUSG00000003657	-0.559651	0.000240481	0.0265093	Calb2
ENSMUSG00000022548	-0.558173	0.000246736	0.0268629	Apod
ENSMUSG00000063382	0.487167	0.00024705	0.0268629	Bcl9l
ENSMUSG00000039031	0.641101	0.000256032	0.0275348	Arhgap18
ENSMUSG00000025739	-0.994483	0.000256674	0.0275348	Gng13
ENSMUSG00000043372	-0.530733	0.000273236	0.0291161	Hexim2
ENSMUSG00000072591	-0.681443	0.000275926	0.029208	5930412G12Rik
ENSMUSG00000086670	-1.32322	0.000278803	0.0293184	Gm13194
ENSMUSG00000005716	-0.661637	0.000282067	0.0294677	Pvalb
ENSMUSG00000044894	-0.758887	0.000287327	0.0296604	Uqcrq
ENSMUSG00000042724	0.930923	0.000287623	0.0296604	Map3k9
ENSMUSG00000020890	0.612981	0.00029035	0.0297497	Gucy2e
ENSMUSG00000021938	0.394301	0.000293753	0.0297894	Pspc1
ENSMUSG00000112922	1.06658	0.000294465	0.0297894	Gm47572
ENSMUSG00000038256	0.679536	0.000297024	0.0298593	Bcl9
ENSMUSG00000021902	-0.742059	0.000309941	0.0309095	Phf7
ENSMUSG00000079470	0.538221	0.000311966	0.0309095	Utp14b
ENSMUSG00000073616	-0.742488	0.000313272	0.0309095	Cops9
ENSMUSG00000040524	0.663706	0.000325345	0.0317867	Zfp609
ENSMUSG00000025192	0.850237	0.000326699	0.0317867	Entpd7
ENSMUSG00000033467	-0.599422	0.000328158	0.0317867	Crlf2
ENSMUSG00000022354	-0.756345	0.000332658	0.0317867	Ndufb9
ENSMUSG00000030086	-0.569656	0.000333102	0.0317867	Chchd6
ENSMUSG00000024164	-0.631168	0.000334851	0.0317867	C3
ENSMUSG00000016356	0.999387	0.000336083	0.0317867	Col20a1
ENSMUSG00000024790	-0.582847	0.00035863	0.0337196	Sac3d1
ENSMUSG00000032384	0.495862	0.000367789	0.034103	Csnk1g1
ENSMUSG00000024181	-0.634543	0.000376699	0.034103	Mrpl28
ENSMUSG00000020163	-0.796386	0.000377472	0.034103	Uqcr11
ENSMUSG00000039278	-0.65921	0.000379048	0.034103	Pcsk1n
ENSMUSG00000030096	0.421925	0.000379585	0.034103	Slc6a6
ENSMUSG00000089847	-0.58124	0.000381111	0.034103	Timm10b
ENSMUSG00000024902	-0.66731	0.000386134	0.034103	Mrpl11
ENSMUSG00000024172	0.711634	0.000386981	0.034103	St6gal2
ENSMUSG00000034957	-0.535372	0.000387946	0.034103	Cebpa
ENSMUSG00000029864	-0.647212	0.000389683	0.034103	Gstk1
ENSMUSG00000039477	0.524102	0.000392083	0.034103	Tnrc18
ENSMUSG00000000753	-0.507345	0.000392671	0.034103	Serpinf1
ENSMUSG00000029819	-0.847769	0.0003927	0.034103	Npy
ENSMUSG00000025355	-1.07414	0.000396056	0.034103	Mmp19
ENSMUSG00000054312	-0.750501	0.000401725	0.034103	Mrps21
ENSMUSG00000001025	-0.993009	0.000402238	0.034103	S100a6
ENSMUSG00000011256	0.454467	0.000402383	0.034103	Adam19
ENSMUSG00000004610	-1.06378	0.0004028	0.034103	Etfb
ENSMUSG00000074211	-0.900556	0.000403245	0.034103	Sdhaf1
ENSMUSG00000021969	-0.372574	0.000414008	0.0348289	Zdhhc20
ENSMUSG00000044258	-0.717857	0.000422138	0.035327	Ctla2a
ENSMUSG00000023036	1.25755	0.000429664	0.0355922	Pcdhgc4
ENSMUSG00000074591	0.564953	0.00042976	0.0355922	Ankub1
ENSMUSG00000033075	0.422306	0.000446468	0.0362192	Senp1
ENSMUSG00000052675	0.502369	0.000446791	0.0362192	Zfp112
ENSMUSG00000057411	-0.593625	0.000447351	0.0362192	Fam173a
ENSMUSG00000050063	-0.692848	0.000449915	0.0362192	Klk6
ENSMUSG00000040055	-0.399248	0.000451382	0.0362192	Gjb6
ENSMUSG00000053964	-1.44114	0.000452405	0.0362192	Lgals4
ENSMUSG00000041530	0.469527	0.000456027	0.0362192	2001-08-01
ENSMUSG00000096842	-0.841269	0.000457125	0.0362192	Gm10736
ENSMUSG00000086784	-0.603213	0.000457725	0.0362192	Isoc2a
ENSMUSG00000037499	-0.749282	0.000463866	0.0364412	Nenf
ENSMUSG00000028558	0.706744	0.00046509	0.0364412	Calr4
ENSMUSG00000074829	0.465426	0.000473511	0.0364597	2010315B03Rik
ENSMUSG00000002012	-0.509433	0.000473605	0.0364597	Pnck
ENSMUSG00000038766	0.663787	0.000476414	0.0364597	Gabpb2
ENSMUSG00000082935	-1.20036	0.000477564	0.0364597	Gm7658
ENSMUSG00000041429	-0.767775	0.000479401	0.0364597	Nthl1
ENSMUSG00000085181	-0.875405	0.000480157	0.0364597	Gm12709
ENSMUSG00000025491	-0.971168	0.000481294	0.0364597	Ifitm1
ENSMUSG00000041548	-0.593178	0.00049214	0.0368413	Hspb8
ENSMUSG00000067786	-0.52777	0.000492852	0.0368413	Nnat
ENSMUSG00000037624	-0.429741	0.000493245	0.0368413	Kcnk2
ENSMUSG00000040048	-0.607223	0.000503261	0.0374145	Ndufb10
ENSMUSG00000083679	-0.891748	0.000509008	0.037614	Gm12892
ENSMUSG00000028137	0.768873	0.00051065	0.037614	Celf3
ENSMUSG00000022711	0.469939	0.000513011	0.0376145	Pmm2
ENSMUSG00000054976	0.595865	0.000518794	0.0378648	Nyap2
ENSMUSG00000037152	-0.839598	0.000522905	0.0379914	Ndufc1
ENSMUSG00000030317	-0.43723	0.000531936	0.0383159	Timp4
ENSMUSG00000020680	0.660189	0.000532165	0.0383159	Taf15
ENSMUSG00000024502	0.45961	0.000536616	0.0384165	Jakmip2
ENSMUSG00000045102	-1.43213	0.000540204	0.0384165	Poln
ENSMUSG00000116793	-0.812596	0.000540773	0.0384165	AC161376.2
ENSMUSG00000085457	-0.818049	0.000546892	0.0385239	1110046J04Rik
ENSMUSG00000057894	0.578449	0.000547105	0.0385239	Zfp329
ENSMUSG00000032420	0.560796	0.000552517	0.0387344	Nt5e
ENSMUSG00000097867	-0.803403	0.000557395	0.0389057	Lppos
ENSMUSG00000029343	-0.768413	0.000561586	0.0390278	Crybb1
ENSMUSG00000086606	-0.650774	0.000574637	0.0397206	Gm13205
ENSMUSG00000061983	-0.806823	0.000576526	0.0397206	Rps12
ENSMUSG00000106981	-0.452882	0.000580808	0.039844	Gm45495
ENSMUSG00000074634	-1.03886	0.00058437	0.039917	Tmem267
ENSMUSG00000044927	-0.708164	0.000588532	0.0400163	H1fx
ENSMUSG00000038077	-0.40463	0.000595986	0.0400163	Kcna6
ENSMUSG00000042156	0.722193	0.000596144	0.0400163	Dzip1
ENSMUSG00000093674	-0.781954	0.000601252	0.0400163	Rpl41
ENSMUSG00000058192	0.474607	0.000602402	0.0400163	Zfp846
ENSMUSG00000043439	-0.60578	0.000603212	0.0400163	Epop
ENSMUSG00000030869	-0.548254	0.000603349	0.0400163	Ndufab1
ENSMUSG00000057836	0.790146	0.000613044	0.0403054	Xlr3a
ENSMUSG00000108591	-0.599425	0.000616146	0.0403054	Particl
ENSMUSG00000028470	-0.678768	0.00061768	0.0403054	Hint2
ENSMUSG00000001948	-0.91631	0.000617795	0.0403054	Spa17
ENSMUSG00000027329	-0.644246	0.000631816	0.0410173	Spef1
ENSMUSG00000029381	0.418457	0.000633839	0.0410173	Shroom3
ENSMUSG00000028664	0.496377	0.000663344	0.0427536	Ephb2
ENSMUSG00000036872	-0.99449	0.000667416	0.0428433	Abcc12
ENSMUSG00000108621	0.497517	0.000679495	0.0434442	Gm37494
ENSMUSG00000115632	-1.89361	0.000686502	0.0437173	Gm17922
ENSMUSG00000036676	0.651728	0.000693576	0.0439925	Tmtc3
ENSMUSG00000072812	-0.502296	0.000698567	0.044134	Ahnak2
ENSMUSG00000034353	-0.529328	0.000712052	0.0448088	Ramp1
ENSMUSG00000104283	-0.589965	0.000733268	0.0458163	Gm37459
ENSMUSG00000029359	-0.608918	0.000733795	0.0458163	Tesc
ENSMUSG00000115049	-0.822376	0.000737827	0.0458888	Gm49172
ENSMUSG00000050777	-1.15534	0.000744343	0.045939	Tmem37
ENSMUSG00000042312	-0.801436	0.000744381	0.045939	S100a13
ENSMUSG00000044522	0.586696	0.000750588	0.0461438	A730020M07Rik
ENSMUSG00000026095	-0.741312	0.000755395	0.0462614	Asnsd1
ENSMUSG00000037110	0.533088	0.000762972	0.0465471	Ralgapa2
ENSMUSG00000020708	-0.4984	0.000780948	0.0473116	Psmc5
ENSMUSG00000020814	-0.390178	0.000781422	0.0473116	Mxra7
ENSMUSG00000110275	-0.712224	0.000796892	0.0476752	Gm5905
ENSMUSG00000020891	0.527109	0.000801494	0.0476752	Alox8
ENSMUSG00000034282	0.53338	0.000802327	0.0476752	Evpl
ENSMUSG00000033943	0.475328	0.000812482	0.0476752	Mga
ENSMUSG00000049422	-0.60512	0.000813071	0.0476752	Chchd10
ENSMUSG00000046541	0.983667	0.000813317	0.0476752	Zfp526
ENSMUSG00000061718	-0.35146	0.000813838	0.0476752	Ppp1r1b
ENSMUSG00000040824	-0.691873	0.00081414	0.0476752	Snrpd2
ENSMUSG00000027935	-0.678438	0.000814272	0.0476752	Rab13
ENSMUSG00000041577	-0.50703	0.000839593	0.0489402	Prelp
ENSMUSG00000029223	-0.512235	0.000842002	0.0489402	Uchl1
ENSMUSG00000074259	0.851587	0.000848372	0.0491318	Gramd2
ENSMUSG00000035595	-0.924104	0.000861801	0.0497293	1600002K03Rik

## Sheet: DEGs Tibialis Anterior
Gene id	Log2FoldChange	p-value	p-value adj	Gene name
ENSMUSG00000033610	-1.111	2.99e-20	4.51e-16	Pank1
ENSMUSG00000030433	-1.41814	6.86e-20	5.18e-16	Sbk2
ENSMUSG00000047246	-1.57967	1.17e-19	5.89e-16	Hist1h2be
ENSMUSG00000051627	-1.71578	2.04e-17	7.71e-14	Hist1h1e
ENSMUSG00000112188	2.17082	2.72e-16	8.23e-13	Gm47708
ENSMUSG00000075585	-0.971533	6.54e-16	1.65e-12	6330403L08Rik
ENSMUSG00000030795	0.85284	3.14e-15	6.78e-12	Fus
ENSMUSG00000040562	0.867975	5.34e-15	1e-11	Gstm2
ENSMUSG00000085348	0.765229	5.97e-15	1e-11	Myhas
ENSMUSG00000081087	-3.06412	3.72e-14	5.62e-11	Rps15a-ps7
ENSMUSG00000038623	-1.28305	4.83e-13	6.63e-10	Tm6sf1
ENSMUSG00000027559	0.969345	1.76e-12	2.21e-09	Car3
ENSMUSG00000020072	1.99751	2.98e-12	3.47e-09	Pbld2
ENSMUSG00000029452	1.68977	9.97e-12	1.08e-08	Tmem116
ENSMUSG00000055003	-1.56787	2.43e-11	2.45e-08	Lrtm2
ENSMUSG00000050777	-1.22946	3.61e-11	3.41e-08	Tmem37
ENSMUSG00000062619	0.769869	4.52e-11	4.01e-08	2310039H08Rik
ENSMUSG00000073125	2.36431	4.89e-11	4.1e-08	Xlr3b
ENSMUSG00000021866	-0.648185	1.71e-10	1.35e-07	Anxa11
ENSMUSG00000027698	-0.878007	1.79e-10	1.35e-07	Nceh1
ENSMUSG00000084843	1.47407	2.55e-10	1.84e-07	B230312C02Rik
ENSMUSG00000026494	-1.32617	3.34e-10	2.29e-07	Kif26b
ENSMUSG00000038375	-0.575715	6.54e-10	4.29e-07	Trp53inp2
ENSMUSG00000022758	0.875236	2.62e-09	1.65e-06	P2rx6
ENSMUSG00000028631	-0.818612	3.03e-09	1.83e-06	Kcnq4
ENSMUSG00000046865	0.611483	4.29e-09	2.49e-06	Fbl
ENSMUSG00000087165	1.72542	6.16e-09	3.44e-06	2010001A14Rik
ENSMUSG00000039419	1.53126	8.12e-09	4.38e-06	Cntnap2
ENSMUSG00000021493	0.647214	1.07e-08	5.58e-06	Pdlim7
ENSMUSG00000022797	-0.857247	1.62e-08	8.17e-06	Tfrc
ENSMUSG00000028836	-0.942168	1.99e-08	9.49e-06	Slc30a2
ENSMUSG00000023571	0.770978	2.01e-08	9.49e-06	C1qtnf12
ENSMUSG00000032193	-1.38769	2.87e-08	1.31e-05	Ldlr
ENSMUSG00000028413	-0.711505	3.17e-08	1.41e-05	B4galt1
ENSMUSG00000048967	-1.03225	3.82e-08	1.64e-05	Yjefn3
ENSMUSG00000027931	0.73544	3.9e-08	1.64e-05	Npr1
ENSMUSG00000053964	-1.36045	4.02e-08	1.64e-05	Lgals4
ENSMUSG00000032667	-0.566263	4.6e-08	1.83e-05	Pon2
ENSMUSG00000058966	0.624112	5.05e-08	1.96e-05	Fam57b
ENSMUSG00000027016	-1.34675	7.61e-08	2.88e-05	Zfp385b
ENSMUSG00000030980	-0.612228	8.45e-08	3.11e-05	Knop1
ENSMUSG00000038764	-1.06042	1.15e-07	4.13e-05	Ptpn3
ENSMUSG00000024942	-0.372456	1.52e-07	5.2e-05	Capn1
ENSMUSG00000034164	0.811289	1.56e-07	5.2e-05	Emid1
ENSMUSG00000081058	-1.87302	1.58e-07	5.2e-05	Hist2h3c2
ENSMUSG00000037692	-0.615347	1.58e-07	5.2e-05	Ahdc1
ENSMUSG00000009487	-1.48726	1.8e-07	5.78e-05	Otog
ENSMUSG00000033585	0.765887	2e-07	6.3e-05	Ndn
ENSMUSG00000021495	0.697611	2.15e-07	6.62e-05	Fam193b
ENSMUSG00000037406	1.62613	2.74e-07	8.28e-05	Htra4
ENSMUSG00000020169	-0.828446	3.04e-07	9e-05	Best3
ENSMUSG00000025473	-3.20296	3.2e-07	9.31e-05	Adam8
ENSMUSG00000025757	-0.884195	5.11e-07	0.00014573	Hspa4l
ENSMUSG00000057836	2.08848	6.14e-07	0.00017183	Xlr3a
ENSMUSG00000039960	-1.21117	6.34e-07	0.000174064	Rhou
ENSMUSG00000036181	-0.62125	7.08e-07	0.000190869	Hist1h1c
ENSMUSG00000020486	0.542594	7.44e-07	0.000197251	2004-09-01
ENSMUSG00000027660	-0.629506	7.96e-07	0.000207351	Skil
ENSMUSG00000013076	-0.565141	8.44e-07	0.000214473	Amotl1
ENSMUSG00000022462	-0.501569	8.62e-07	0.000214473	Slc38a2
ENSMUSG00000046413	-0.97509	8.73e-07	0.000214473	Irx3os
ENSMUSG00000028706	-0.482484	8.8e-07	0.000214473	Nsun4
ENSMUSG00000027438	0.799796	9.34e-07	0.00022402	Napb
ENSMUSG00000079845	4.39538	9.94e-07	0.000233435	Xlr4a
ENSMUSG00000097048	-1.00626	1.02e-06	0.000233435	1600020E01Rik
ENSMUSG00000028149	-0.594231	1.02e-06	0.000233435	Rap1gds1
ENSMUSG00000023249	-0.582225	1.04e-06	0.000233891	Parp3
ENSMUSG00000043631	0.607056	1.16e-06	0.000257051	Ecm2
ENSMUSG00000021451	-0.468476	1.24e-06	0.000271765	Sema4d
ENSMUSG00000028033	-1.20503	1.26e-06	0.000272565	Kcnq5
ENSMUSG00000053093	3.6587	1.4e-06	0.000297902	Myh7
ENSMUSG00000091996	1.81929	1.64e-06	0.000339725	BC049352
ENSMUSG00000026932	-0.46481	1.64e-06	0.000339725	Nacc2
ENSMUSG00000023348	0.65533	1.86e-06	0.000378729	Trip6
ENSMUSG00000043085	-2.5914	1.9e-06	0.000381879	Tmem82
ENSMUSG00000044252	-0.580242	2.16e-06	0.00042942	Osbpl1a
ENSMUSG00000024286	-0.383311	2.22e-06	0.000434121	Ccny
ENSMUSG00000112129	1.53479	2.24e-06	0.000434121	Pbld1
ENSMUSG00000022438	-0.450075	2.43e-06	0.000464838	Parvb
ENSMUSG00000054027	-0.532849	2.58e-06	0.000486389	Nt5dc3
ENSMUSG00000040705	1.02733	2.79e-06	0.000520808	A930016O22Rik
ENSMUSG00000055320	-0.464931	2.97e-06	0.000547164	Tead1
ENSMUSG00000024747	1.69051	3.17e-06	0.000577449	Aldh1a7
ENSMUSG00000015943	0.470383	3.36e-06	0.000604537	Bola1
ENSMUSG00000046994	-0.6352	3.43e-06	0.000609875	Mars2
ENSMUSG00000053719	-4.78506	3.76e-06	0.000661278	Klk1b26
ENSMUSG00000040111	-0.708069	3.97e-06	0.000683049	Gramd1b
ENSMUSG00000071253	-0.518623	3.98e-06	0.000683049	Slc25a16
ENSMUSG00000023911	1.57123	4.03e-06	0.00068374	Flywch2
ENSMUSG00000031378	-0.533022	4.19e-06	0.000695866	Abcd1
ENSMUSG00000041935	0.56129	4.19e-06	0.000695866	AW549877
ENSMUSG00000021702	-1.13335	5.07e-06	0.000832593	Thbs4
ENSMUSG00000032816	-0.746233	5.15e-06	0.000836206	Igdcc4
ENSMUSG00000050014	1.26986	6.31e-06	0.00101403	Apol10b
ENSMUSG00000048486	-0.472169	6.44e-06	0.00102386	Fitm2
ENSMUSG00000022237	-0.590559	6.73e-06	0.00105883	Ankrd33b
ENSMUSG00000020376	0.414241	6.83e-06	0.00106414	Rnf130
ENSMUSG00000050627	-0.441387	7.11e-06	0.00109659	Gpd1l
ENSMUSG00000025777	-1.19664	7.27e-06	0.00110966	Gdap1
ENSMUSG00000043822	-0.55542	7.52e-06	0.00113656	Adamtsl5
ENSMUSG00000038582	-0.694859	8.17e-06	0.00122175	Pptc7
ENSMUSG00000022386	-0.569163	8.31e-06	0.00123112	Trmu
ENSMUSG00000031352	-0.475268	9.06e-06	0.00132941	Hccs
ENSMUSG00000027367	-0.383295	9.2e-06	0.00133694	Stard7
ENSMUSG00000056367	-1.20266	9.47e-06	0.00134749	Actr3b
ENSMUSG00000029685	-0.699619	9.61e-06	0.00134749	Asb15
ENSMUSG00000027223	0.817123	9.64e-06	0.00134749	Mapk8ip1
ENSMUSG00000030214	-1.24987	9.64e-06	0.00134749	Plbd1
ENSMUSG00000032340	-0.440443	9.72e-06	0.00134749	Neo1
ENSMUSG00000040552	-3.49182	1.26e-05	0.00171545	C3ar1
ENSMUSG00000028964	0.305592	1.26e-05	0.00171545	Park7
ENSMUSG00000008734	-0.782471	1.28e-05	0.00172382	Gprc5b
ENSMUSG00000025380	-1.53965	1.29e-05	0.00172382	Fscn2
ENSMUSG00000045036	0.983103	1.3e-05	0.00172771	Tmem232
ENSMUSG00000052565	-2.16053	1.36e-05	0.00178577	Hist1h1d
ENSMUSG00000113165	-1.19329	1.38e-05	0.00180271	Gm47863
ENSMUSG00000110631	1.42816	1.44e-05	0.00185737	Gm42047
ENSMUSG00000001983	-0.740463	1.51e-05	0.00192962	Taco1
ENSMUSG00000087404	1.77552	1.52e-05	0.00192962	Gm11752
ENSMUSG00000021203	0.921937	1.61e-05	0.00202102	Otub2
ENSMUSG00000039936	0.650162	1.64e-05	0.00202102	Pik3cd
ENSMUSG00000025229	-1.00239	1.64e-05	0.00202102	Pitx3
ENSMUSG00000070570	1.77805	1.65e-05	0.00202102	Slc17a7
ENSMUSG00000051067	-0.807601	1.67e-05	0.00203359	Lingo3
ENSMUSG00000045639	-0.510453	1.78e-05	0.00215037	Zfp629
ENSMUSG00000020792	0.524447	1.82e-05	0.00218399	Exoc7
ENSMUSG00000095990	-1.01612	1.97e-05	0.00234589	Zfp97
ENSMUSG00000024083	-0.401082	2e-05	0.00235497	Pja2
ENSMUSG00000038670	0.429986	2.07e-05	0.0024289	Mybpc2
ENSMUSG00000079084	0.579453	2.09e-05	0.00243022	Ccdc82
ENSMUSG00000022574	0.823365	2.24e-05	0.00257932	Naprt
ENSMUSG00000025035	0.380879	2.27e-05	0.00260275	Arl3
ENSMUSG00000026880	-0.675286	2.29e-05	0.00260546	Stom
ENSMUSG00000032366	0.419227	2.31e-05	0.00260546	Tpm1
ENSMUSG00000039601	-0.707051	2.34e-05	0.00262092	Rcan2
ENSMUSG00000024456	-0.767109	2.4e-05	0.00266587	Diaph1
ENSMUSG00000052658	1.18623	2.44e-05	0.0026871	5830454E08Rik
ENSMUSG00000042895	0.450794	2.48e-05	0.00271951	Abra
ENSMUSG00000022847	-0.745185	2.51e-05	0.00273186	Thpo
ENSMUSG00000009112	-0.440508	2.61e-05	0.00281366	Bcl2l13
ENSMUSG00000042444	-0.405391	2.63e-05	0.00281366	Mindy2
ENSMUSG00000024780	-0.289479	2.67e-05	0.002844	Cdc37l1
ENSMUSG00000067369	-0.493618	2.74e-05	0.00289091	Trmt2b
ENSMUSG00000031622	0.37206	2.87e-05	0.00300896	Sin3b
ENSMUSG00000040998	-1.41089	2.92e-05	0.00304069	Npnt
ENSMUSG00000041895	-0.41669	2.97e-05	0.00305911	Wipi1
ENSMUSG00000025223	0.3768	2.98e-05	0.00305911	Ldb1
ENSMUSG00000023030	-0.497977	3.08e-05	0.00313957	Slc11a2
ENSMUSG00000039735	0.6563	3.17e-05	0.00320975	Fnbp1l
ENSMUSG00000090222	0.733218	3.19e-05	0.00320975	Ifi203-ps
ENSMUSG00000031734	-0.891457	3.34e-05	0.00334649	Irx3
ENSMUSG00000024059	-0.605909	3.48e-05	0.00345848	Clip4
ENSMUSG00000027318	0.720402	3.55e-05	0.00349876	Adam33
ENSMUSG00000047139	-0.877583	3.57e-05	0.00349876	Cd24a
ENSMUSG00000028383	-0.750669	3.59e-05	0.00349876	Hsdl2
ENSMUSG00000061825	-2.7905	3.69e-05	0.00357208	Ces2c
ENSMUSG00000028582	0.41865	3.71e-05	0.00357208	Cc2d1b
ENSMUSG00000055489	-0.540306	3.74e-05	0.00357208	Ano5
ENSMUSG00000047821	-0.472783	3.77e-05	0.0035801	Trim16
ENSMUSG00000023965	-0.482648	3.79e-05	0.00358024	Fbxl17
ENSMUSG00000052133	1.63961	3.97e-05	0.00371603	Sema5b
ENSMUSG00000034648	-1.54362	3.98e-05	0.00371603	Lrrn1
ENSMUSG00000051000	-0.468529	4.24e-05	0.00393067	Fam160a1
ENSMUSG00000024793	-2.12532	4.51e-05	0.0041214	Tnfrsf25
ENSMUSG00000007030	0.504793	4.53e-05	0.0041214	Vwa7
ENSMUSG00000047363	1.54266	4.53e-05	0.0041214	Cstad
ENSMUSG00000056917	0.481409	4.9e-05	0.00442969	Sipa1
ENSMUSG00000039952	-0.356005	5.35e-05	0.00481271	Dag1
ENSMUSG00000058056	-0.459348	5.55e-05	0.00496557	Palld
ENSMUSG00000049555	-1.78528	5.61e-05	0.00498711	Tmie
ENSMUSG00000022887	-0.729779	5.87e-05	0.00516038	Masp1
ENSMUSG00000055865	-0.686191	5.9e-05	0.00516038	Fam19a3
ENSMUSG00000023805	-0.647485	5.91e-05	0.00516038	Synj2
ENSMUSG00000067081	-0.684152	5.98e-05	0.00516409	Asb18
ENSMUSG00000023235	0.744744	5.98e-05	0.00516409	Ccl25
ENSMUSG00000044788	-0.649798	6.4e-05	0.00548535	Fads6
ENSMUSG00000042978	-0.461949	6.43e-05	0.00548535	Sbk1
ENSMUSG00000006386	0.515533	6.67e-05	0.00564457	Tek
ENSMUSG00000067768	3.52912	6.69e-05	0.00564457	Xlr4b
ENSMUSG00000054206	-0.972529	6.75e-05	0.00566472	Gzmm
ENSMUSG00000024766	0.602538	7.01e-05	0.00585455	Lipo3
ENSMUSG00000079484	-1.8795	7.25e-05	0.00602078	Phyhd1
ENSMUSG00000032737	-0.298858	7.55e-05	0.00622862	Inppl1
ENSMUSG00000024534	0.860621	7.59e-05	0.00622862	Sncaip
ENSMUSG00000020741	-0.420817	7.68e-05	0.00627138	Cluh
ENSMUSG00000041037	-0.503863	7.84e-05	0.00637041	Irgq
ENSMUSG00000000168	-0.459881	7.93e-05	0.00640468	Dlat
ENSMUSG00000045629	0.706937	8.07e-05	0.00648232	Sh3tc2
ENSMUSG00000069255	-0.405273	8.44e-05	0.00674307	Dusp22
ENSMUSG00000093577	-1.65843	8.51e-05	0.0067688	Gm20632
ENSMUSG00000000305	1.48332	8.62e-05	0.00681918	Cdh4
ENSMUSG00000065336	2.50683	8.74e-05	0.00686931	Snora34
ENSMUSG00000030987	-0.442995	8.78e-05	0.00686931	Stim1
ENSMUSG00000015002	-0.37557	8.91e-05	0.00694154	Efr3a
ENSMUSG00000031278	-0.526764	9.11e-05	0.00705661	Acsl4
ENSMUSG00000038520	0.47266	9.2e-05	0.00705661	Tbc1d17
ENSMUSG00000037656	-0.408573	9.2e-05	0.00705661	Slc20a2
ENSMUSG00000027868	-0.356384	9.49e-05	0.00723615	Tbx15
ENSMUSG00000040018	-0.406316	9.53e-05	0.00723615	Cox15
ENSMUSG00000031803	0.617424	9.73e-05	0.00735088	B3gnt3
ENSMUSG00000038286	0.359389	9.93e-05	0.0074632	Bphl
ENSMUSG00000041733	-0.411408	0.000101422	0.00758502	Coq5
ENSMUSG00000022043	-0.64158	0.000102281	0.00761159	Trim35
ENSMUSG00000032599	0.5302	0.000105136	0.00776682	Ip6k2
ENSMUSG00000032637	0.425991	0.000105395	0.00776682	Atxn2l
ENSMUSG00000039428	-0.413451	0.000109648	0.00800446	Tmem135
ENSMUSG00000022701	0.762394	0.000110214	0.00800446	Ccdc191
ENSMUSG00000021281	-0.771169	0.00011063	0.00800446	Tnfaip2
ENSMUSG00000050211	-0.507212	0.000110739	0.00800446	Pla2g4e
ENSMUSG00000064202	1.43056	0.000111519	0.00802247	4430402I18Rik
ENSMUSG00000029432	-0.367153	0.000113004	0.00809077	Nipsnap2
ENSMUSG00000060012	0.393563	0.000113593	0.00809454	Kif13b
ENSMUSG00000048878	-0.413388	0.000117115	0.00830633	Hexim1
ENSMUSG00000062743	1.09725	0.000119828	0.0084487	Zfp677
ENSMUSG00000038692	0.884347	0.00012024	0.0084487	Hoxb4
ENSMUSG00000043923	0.708803	0.000121074	0.00846789	Ccdc84
ENSMUSG00000054612	0.789365	0.000123124	0.00848688	Mgmt
ENSMUSG00000044405	-1.67178	0.000123482	0.00848688	Adig
ENSMUSG00000062867	0.361058	0.000123715	0.00848688	Impdh2
ENSMUSG00000032942	-0.78832	0.000123751	0.00848688	Ucp3
ENSMUSG00000029167	-0.907629	0.000124154	0.00848688	Ppargc1a
ENSMUSG00000063172	0.976942	0.000125992	0.00857369	Hspb11
ENSMUSG00000032649	0.661081	0.000126867	0.00859452	Colgalt2
ENSMUSG00000075225	-1.36507	0.000131295	0.00885476	Ccdc162
ENSMUSG00000008822	0.724005	0.000132105	0.00886983	Acyp1
ENSMUSG00000028970	0.516761	0.000134643	0.00899329	Abcb1b
ENSMUSG00000110071	-2.37882	0.000135135	0.00899329	Gm45512
ENSMUSG00000016356	1.02302	0.000137055	0.00908111	Col20a1
ENSMUSG00000038240	-0.393808	0.000138513	0.00913762	Pdss2
ENSMUSG00000028256	0.538103	0.000139691	0.00917524	Odf2l
ENSMUSG00000021484	-0.363949	0.000140756	0.00920523	Lman2
ENSMUSG00000113737	-2.28177	0.000142887	0.00930427	BB123696
ENSMUSG00000031778	-1.1912	0.000145499	0.00937437	Cx3cl1
ENSMUSG00000034771	0.708305	0.000146639	0.00937437	Tle2
ENSMUSG00000021948	-0.725859	0.000147944	0.00937437	Prkcd
ENSMUSG00000035011	-0.316078	0.000148005	0.00937437	Zbtb7a
ENSMUSG00000103964	-1.62256	0.000148203	0.00937437	Gm8407
ENSMUSG00000049804	-0.72627	0.000148204	0.00937437	Armcx4
ENSMUSG00000034987	-2.03759	0.000148307	0.00937437	Hrh2
ENSMUSG00000056328	-0.656804	0.000149335	0.00940004	Myh1
ENSMUSG00000039611	-0.416036	0.000154301	0.00967228	Tmem246
ENSMUSG00000005338	0.774228	0.000163439	0.010198	Cadm3
ENSMUSG00000028159	-1.29155	0.000164037	0.010198	Dapp1
ENSMUSG00000026062	-0.479174	0.000165267	0.0102323	Slc9a2
ENSMUSG00000046329	0.486788	0.000165987	0.010235	Slc25a23
ENSMUSG00000057411	0.334677	0.000167629	0.0102942	Fam173a
ENSMUSG00000026623	-0.390834	0.000178981	0.0109468	Lpgat1
ENSMUSG00000107838	0.612656	0.000181443	0.0110527	Gm45769
ENSMUSG00000008318	-0.540512	0.000182775	0.0110891	Relt
ENSMUSG00000078532	-0.723474	0.000185482	0.0112083	Nkain1
ENSMUSG00000021728	-2.67997	0.000186515	0.0112258	Emb
ENSMUSG00000038349	-0.623608	0.000187716	0.0112533	Plcl1
ENSMUSG00000036006	-1.15978	0.000189128	0.0112665	Ripor2
ENSMUSG00000029869	1.29765	0.000189428	0.0112665	Ephb6
ENSMUSG00000100550	-1.68545	0.000190247	0.0112708	2310039L15Rik
ENSMUSG00000069769	-0.395519	0.000191539	0.0113031	Msi2
ENSMUSG00000040987	0.616341	0.000193571	0.0113716	Mill2
ENSMUSG00000030170	-1.05683	0.000194206	0.0113716	Wnt5b
ENSMUSG00000014846	0.533592	0.000196313	0.0114506	Tppp3
ENSMUSG00000092341	-0.362418	0.000198178	0.0115149	Malat1
ENSMUSG00000024925	0.458796	0.000207381	0.0120034	Rnaseh2c
ENSMUSG00000018882	-0.342239	0.000210077	0.012087	Mrpl45
ENSMUSG00000046805	-3.62752	0.00021103	0.012087	Mpeg1
ENSMUSG00000057191	-3.02519	0.000211224	0.012087	AB124611
ENSMUSG00000022807	-0.377158	0.000213387	0.0121647	Osbpl11
ENSMUSG00000057123	0.649988	0.000214747	0.0121962	Gja5
ENSMUSG00000047996	0.890635	0.000218327	0.0122887	Prrg1
ENSMUSG00000044197	-0.447392	0.000219156	0.0122887	Gpr146
ENSMUSG00000061877	-1.45814	0.000219168	0.0122887	BC048679
ENSMUSG00000073478	1.03468	0.000219939	0.0122887	D730003I15Rik
ENSMUSG00000075704	0.429085	0.000220444	0.0122887	Txnrd2
ENSMUSG00000005625	0.335918	0.000222369	0.0123347	Psmd4
ENSMUSG00000045288	-2.29093	0.000222902	0.0123347	Ush1g
ENSMUSG00000020844	-0.40469	0.00022588	0.0124539	Nxn
ENSMUSG00000008305	0.519317	0.000227679	0.0125074	Tle1
ENSMUSG00000043192	0.394853	0.000231061	0.0126227	Gm1840
ENSMUSG00000031530	-1.00502	0.000231448	0.0126227	Dusp4
ENSMUSG00000097616	-0.993732	0.00023426	0.0127301	1110019D14Rik
ENSMUSG00000023047	-0.653844	0.000237001	0.0128329	Amhr2
ENSMUSG00000026664	-0.401793	0.000241986	0.013056	Phyh
ENSMUSG00000020019	-0.69591	0.000243253	0.0130777	Ntn4
ENSMUSG00000019916	-0.375495	0.000247599	0.0132493	P4ha1
ENSMUSG00000029162	0.436813	0.000248199	0.0132493	Khk
ENSMUSG00000037458	-0.753677	0.000249801	0.0132878	Azin1
ENSMUSG00000036304	-0.726809	0.000258642	0.0137098	Zdhhc23
ENSMUSG00000033166	0.443217	0.000260837	0.0137779	Dis3
ENSMUSG00000048163	-2.75462	0.000265089	0.0139537	Selplg
ENSMUSG00000052392	-2.24375	0.000266732	0.0139914	Acot4
ENSMUSG00000035545	0.336587	0.000269065	0.0140649	Leng8
ENSMUSG00000030917	0.536021	0.000270203	0.0140757	Tmem159
ENSMUSG00000085586	0.716127	0.000272571	0.0141503	Gm11613
ENSMUSG00000037601	-0.478977	0.000274826	0.0141859	Nme1
ENSMUSG00000024462	0.441275	0.000275136	0.0141859	Gabbr1
ENSMUSG00000037071	-1.23435	0.000289921	0.0148974	Scd1
ENSMUSG00000021270	-0.570671	0.000294488	0.0150808	Hsp90aa1
ENSMUSG00000066319	1.26131	0.000299832	0.0153026	Rtp3
ENSMUSG00000040152	-0.932537	0.000301465	0.0153341	Thbs1
ENSMUSG00000053581	-0.488231	0.000306832	0.0155547	Zfand2a
ENSMUSG00000108332	-1.22867	0.000308297	0.0155767	D530033B14Rik
ENSMUSG00000005813	-0.359549	0.000315191	0.0158683	Metap1
ENSMUSG00000031557	-0.654044	0.000316169	0.0158683	Plekha2
ENSMUSG00000031722	-2.9821	0.000322422	0.0160773	Hp
ENSMUSG00000018796	-0.721375	0.000322462	0.0160773	Acsl1
ENSMUSG00000021054	-0.438103	0.00032698	0.0162489	Sgpp1
ENSMUSG00000029361	-0.637891	0.000332542	0.0164653	Nos1
ENSMUSG00000033083	-0.608194	0.00033435	0.0164653	Tbc1d4
ENSMUSG00000001844	0.396313	0.000334603	0.0164653	Zdhhc4
ENSMUSG00000041417	-0.426033	0.00033603	0.0164818	Pik3r1
ENSMUSG00000018398	0.350164	0.000339312	0.016589	2008-09-01
ENSMUSG00000003531	0.298771	0.000353397	0.0172218	Dgcr6
ENSMUSG00000031984	-0.44849	0.000356829	0.0173332	2810004N23Rik
ENSMUSG00000027247	0.477591	0.000358445	0.0173559	Arhgap1
ENSMUSG00000078716	-0.546157	0.000360228	0.0173865	Tmem8b
ENSMUSG00000024120	-0.437371	0.000367876	0.017699	Lrpprc
ENSMUSG00000004933	-1.76117	0.000372959	0.0178867	Matk
ENSMUSG00000085945	-0.981672	0.000377719	0.0180257	2310014F06Rik
ENSMUSG00000019577	-0.686095	0.00037927	0.0180257	Pdk4
ENSMUSG00000025213	0.610266	0.000380149	0.0180257	Kazald1
ENSMUSG00000039474	-0.720552	0.000380632	0.0180257	Wfs1
ENSMUSG00000031703	-0.41171	0.000382894	0.0180533	Itfg1
ENSMUSG00000032251	0.643163	0.000383605	0.0180533	Irak1bp1
ENSMUSG00000056116	0.53765	0.000391138	0.0183507	H2-T22
ENSMUSG00000056880	-0.629877	0.000392608	0.0183563	Gadl1
ENSMUSG00000034636	-0.369011	0.000393688	0.0183563	Zyg11b
ENSMUSG00000048371	-0.821243	0.000401949	0.0186838	Pdp2
ENSMUSG00000040591	0.419537	0.000404121	0.0187272	1110051M20Rik
ENSMUSG00000022594	-0.404299	0.000406083	0.0187606	Lynx1
ENSMUSG00000030045	-0.417833	0.000407531	0.01877	Mrpl19
ENSMUSG00000003849	0.681398	0.000417311	0.0191621	Nqo1
ENSMUSG00000026610	-0.791801	0.000426816	0.0195039	Esrrg
ENSMUSG00000058975	-0.475005	0.000427338	0.0195039	Kcnc1
ENSMUSG00000038564	0.427505	0.000430907	0.0196076	Ift172
ENSMUSG00000052276	0.970385	0.000432737	0.0196317	Ostn
ENSMUSG00000022565	-0.501239	0.000436829	0.019758	Plec
ENSMUSG00000020124	-0.373984	0.000442022	0.0199332	Usp15
ENSMUSG00000020647	-0.430771	0.000446452	0.0200731	Ncoa1
ENSMUSG00000016503	0.462781	0.000456839	0.0204791	Gtf3a
ENSMUSG00000054978	-0.421687	0.000460623	0.0205877	Kbtbd13
ENSMUSG00000018102	-0.426234	0.000462474	0.0206094	Hist1h2bc
ENSMUSG00000095438	0.586268	0.000468083	0.020798	Mir133a-1hg
ENSMUSG00000038302	-0.582078	0.000469521	0.0207987	Afg1l
ENSMUSG00000023951	-0.391011	0.000470852	0.0207987	Vegfa
ENSMUSG00000111377	-1.43717	0.000481311	0.0211941	Gm40634
ENSMUSG00000052395	-0.529759	0.000482609	0.0211941	Rft1
ENSMUSG00000038812	0.368139	0.000486834	0.0213177	Trmt112
ENSMUSG00000017344	0.534157	0.000493762	0.0215586	Vtn
ENSMUSG00000030714	0.42332	0.000498956	0.0217226	Sgf29
ENSMUSG00000034898	-0.564036	0.000503435	0.0218065	Filip1
ENSMUSG00000025420	-2.06211	0.000503881	0.0218065	Katnal2
ENSMUSG00000060032	0.682093	0.000505215	0.0218065	H2afj
ENSMUSG00000042675	0.361059	0.000507561	0.0218086	Ypel3
ENSMUSG00000032726	-2.1091	0.000508151	0.0218086	Bmp8a
ENSMUSG00000003420	0.344097	0.000527276	0.0225653	Fcgrt
ENSMUSG00000043487	-0.805652	0.000533275	0.0227576	Acot6
ENSMUSG00000113302	0.755281	0.000550911	0.023444	Gm32219
ENSMUSG00000016477	-0.341926	0.00055318	0.0234744	E2f3
ENSMUSG00000021253	-0.309424	0.000554954	0.0234837	Tgfb3
ENSMUSG00000001741	0.759457	0.000559386	0.0236052	Il16
ENSMUSG00000047656	0.337679	0.000561215	0.0236102	Trpt1
ENSMUSG00000048503	-0.760473	0.000562632	0.0236102	Tmem136
ENSMUSG00000044461	-0.441161	0.000565578	0.0236218	Shisa2
ENSMUSG00000025938	-0.359445	0.000566035	0.0236218	Slco5a1
ENSMUSG00000049103	-1.99265	0.000574776	0.0238497	Ccr2
ENSMUSG00000036634	1.55208	0.000575674	0.0238497	Mag
ENSMUSG00000020538	-0.445306	0.000576233	0.0238497	Srebf1
ENSMUSG00000031328	0.39385	0.000583075	0.024067	Flna
ENSMUSG00000053617	-0.324241	0.000589443	0.0242635	Sh3pxd2a
ENSMUSG00000034220	-0.288989	0.000594454	0.0243415	Gpc1
ENSMUSG00000074623	-1.35988	0.000596079	0.0243415	Gm826
ENSMUSG00000020650	0.428774	0.000596171	0.0243415	Bcap29
ENSMUSG00000038178	-0.543551	0.000600218	0.0244407	Slc43a2
ENSMUSG00000030272	0.317733	0.000606268	0.0246207	Camk1
ENSMUSG00000020620	0.322652	0.00061859	0.0250537	Abca8b
ENSMUSG00000008206	0.600937	0.000621044	0.0250859	Cers4
ENSMUSG00000099364	-3.30653	0.000623537	0.0251194	5730419F03Rik
ENSMUSG00000015217	-0.995873	0.000627942	0.0252118	Hmgb3
ENSMUSG00000026211	-0.441648	0.000629351	0.0252118	Obsl1
ENSMUSG00000097184	-0.734507	0.000630837	0.0252118	4632428C04Rik
ENSMUSG00000036144	0.533804	0.000646961	0.025788	Meox2
ENSMUSG00000062647	0.24994	0.00065307	0.0258838	Rpl7a
ENSMUSG00000034911	0.496262	0.000653659	0.0258838	Ushbp1
ENSMUSG00000087336	1.39373	0.000654506	0.0258838	Gm15860
ENSMUSG00000059939	0.603735	0.000661745	0.0261018	9430015G10Rik
ENSMUSG00000090019	0.693526	0.000678492	0.0266927	Gimap1
ENSMUSG00000051502	-0.553809	0.000706611	0.0277267	Ufsp1
ENSMUSG00000042284	0.456858	0.000708962	0.0277469	Itga1
ENSMUSG00000100916	-1.72145	0.00071237	0.0277554	Lhb
ENSMUSG00000034667	-0.386414	0.000712856	0.0277554	Xpot
ENSMUSG00000053279	-0.365414	0.000723453	0.0280865	Aldh1a1
ENSMUSG00000032724	-0.556755	0.000725076	0.0280865	Abtb2
ENSMUSG00000028444	-0.830112	0.000733263	0.028331	Cntfr
ENSMUSG00000019978	0.378134	0.000743843	0.0286664	Epb41l2
ENSMUSG00000021947	0.701925	0.000758836	0.0291698	Cryl1
ENSMUSG00000035776	-0.297402	0.000762663	0.0291789	Cd99l2
ENSMUSG00000030278	-2.32208	0.000762935	0.0291789	Cidec
ENSMUSG00000058135	0.527201	0.000767154	0.0292662	Gstm1
ENSMUSG00000083246	1.50825	0.000769829	0.0292942	Gm11839
ENSMUSG00000025017	-3.41984	0.000778174	0.0295374	Pik3ap1
ENSMUSG00000031521	0.36086	0.000783731	0.0295998	Aga
ENSMUSG00000048772	0.739782	0.000783736	0.0295998	Tmem53
ENSMUSG00000039087	-0.340915	0.000791788	0.0298293	Rreb1
ENSMUSG00000016831	-0.350326	0.000796047	0.0299151	Tox4
ENSMUSG00000035916	1.23163	0.00080298	0.0301008	Ptprq
ENSMUSG00000033060	-0.42173	0.000805586	0.0301237	Lmo7
ENSMUSG00000044072	0.737649	0.000808705	0.0301657	Eml6
ENSMUSG00000022724	-0.420301	0.000811628	0.0302002	Riox2
ENSMUSG00000048939	-0.703729	0.000820832	0.030432	Atp13a5
ENSMUSG00000024526	-1.59409	0.000821889	0.030432	Cidea
ENSMUSG00000060679	-0.413693	0.000828662	0.0305774	Mrps9
ENSMUSG00000032786	-0.411685	0.000833176	0.0305774	Alas1
ENSMUSG00000002032	-0.511472	0.000835438	0.0305774	Tmem25
ENSMUSG00000025150	-0.606368	0.000835702	0.0305774	Cbr2
ENSMUSG00000000339	0.366855	0.000835936	0.0305774	Rtca
ENSMUSG00000056498	0.991134	0.000840727	0.0306784	Tmem154
ENSMUSG00000061306	-0.543154	0.000845955	0.0307234	Slc38a10
ENSMUSG00000001441	-0.370849	0.000846029	0.0307234	Npepps
ENSMUSG00000038642	-3.61699	0.000852542	0.0308857	Ctss
ENSMUSG00000030255	-0.423394	0.00085465	0.030888	Sspn
ENSMUSG00000033526	-0.558228	0.000861539	0.0310403	Ppip5k1
ENSMUSG00000018411	-0.562261	0.000862974	0.0310403	Mapt
ENSMUSG00000027219	0.632032	0.00087008	0.0312216	Slc28a2
ENSMUSG00000001700	-0.505287	0.000874235	0.0312964	Gramd3
ENSMUSG00000062373	-0.559307	0.000883108	0.0315393	Tmem65
ENSMUSG00000055632	0.435045	0.000888757	0.0316662	Hmcn2
ENSMUSG00000067567	0.609932	0.000894821	0.0318072	Hdac8
ENSMUSG00000032194	-0.362653	0.000898789	0.0318732	Kank2
ENSMUSG00000020776	0.348067	0.000908292	0.0321049	Fbf1
ENSMUSG00000064369	-0.858817	0.000909571	0.0321049	mt-Te
ENSMUSG00000037857	-0.4336	0.000917205	0.032225	Nufip2
ENSMUSG00000020447	1.08411	0.000917239	0.032225	Npc1l1
ENSMUSG00000055069	1.4918	0.000922623	0.0323389	Rab39
ENSMUSG00000023992	-3.37291	0.000926534	0.0324008	Trem2
ENSMUSG00000024206	0.751522	0.000940207	0.032803	Rfx2
ENSMUSG00000027556	1.97021	0.000946581	0.0329493	Car1
ENSMUSG00000022403	-0.320682	0.000958706	0.0332946	St13
ENSMUSG00000048779	-1.10925	0.000961027	0.0332987	P2ry6
ENSMUSG00000056493	-0.3288	0.000970937	0.0335651	Foxk1
ENSMUSG00000022312	0.215853	0.000977305	0.0337081	Eif3h
ENSMUSG00000064365	-0.840817	0.000985954	0.0339289	mt-Ts2
ENSMUSG00000063011	-3.27425	0.00100248	0.0343643	Msln
ENSMUSG00000061665	0.415446	0.00100315	0.0343643	Cd2ap
ENSMUSG00000097368	-0.661834	0.00100826	0.034444	Gm10390
ENSMUSG00000046324	-0.417794	0.00101004	0.034444	Ermp1
ENSMUSG00000024661	0.287365	0.00101492	0.0345325	Fth1
ENSMUSG00000022475	0.428101	0.00103001	0.0347674	Hdac7
ENSMUSG00000050605	0.688856	0.00103109	0.0347674	Zfp61
ENSMUSG00000021536	-0.431341	0.00103112	0.0347674	Adcy2
ENSMUSG00000038398	0.375121	0.00103194	0.0347674	Upf3a
ENSMUSG00000049287	-0.526127	0.00103333	0.0347674	Iba57
ENSMUSG00000000058	0.393916	0.00105529	0.0354272	Cav2
ENSMUSG00000032324	-0.37326	0.00107727	0.0360069	Tspan3
ENSMUSG00000021268	1.50121	0.00107732	0.0360069	Meg3
ENSMUSG00000017754	0.442315	0.00108091	0.036047	Pltp
ENSMUSG00000027420	2.20916	0.00108334	0.0360484	Bfsp1
ENSMUSG00000032198	0.456189	0.00108737	0.0360944	Dock6
ENSMUSG00000005718	0.717204	0.0010895	0.0360944	Tfap4
ENSMUSG00000032402	-0.387462	0.00109441	0.0361777	Smad3
ENSMUSG00000022519	-0.351841	0.0011049	0.036445	Srl
ENSMUSG00000025558	0.404899	0.00111336	0.036644	Dock9
ENSMUSG00000026918	-0.323824	0.0011215	0.0368315	Brd3
ENSMUSG00000054008	-0.494494	0.00113001	0.0370063	Ndst1
ENSMUSG00000030579	-2.05936	0.00113172	0.0370063	Tyrobp
ENSMUSG00000027488	-0.366626	0.00114045	0.0370996	Snta1
ENSMUSG00000034839	-0.722757	0.00114104	0.0370996	Larp6
ENSMUSG00000001729	-0.26835	0.00114194	0.0370996	Akt1
ENSMUSG00000003559	-0.322004	0.00115176	0.0373383	As3mt
ENSMUSG00000018449	0.436672	0.00117026	0.0377809	Rpain
ENSMUSG00000019082	-0.767002	0.00117041	0.0377809	Slc25a22
ENSMUSG00000068284	0.413262	0.00118487	0.038166	Usf3
ENSMUSG00000048429	-0.263564	0.00119421	0.038385	Timm29
ENSMUSG00000071064	-0.55463	0.00119804	0.0384264	Zfp827
ENSMUSG00000037364	0.326028	0.00120761	0.038628	Srrt
ENSMUSG00000034040	-0.700594	0.00120944	0.038628	Galnt17
ENSMUSG00000057130	-0.501669	0.00121851	0.0388356	Txnl4a
ENSMUSG00000025190	-0.510258	0.00122407	0.0389307	Got1
ENSMUSG00000030509	-0.524319	0.0012505	0.0396876	Asb7
ENSMUSG00000099583	-1.12074	0.00126217	0.0398743	Hist1h3d
ENSMUSG00000102098	-1.29483	0.00126403	0.0398743	2310016D03Rik
ENSMUSG00000041119	0.84263	0.0012643	0.0398743	Pde9a
ENSMUSG00000067377	0.591825	0.00127881	0.0402479	Tspan6
ENSMUSG00000101972	-1.81028	0.00129042	0.0403953	Hist1h3i
ENSMUSG00000036707	-0.470931	0.0012907	0.0403953	Cab39
ENSMUSG00000043832	-2.426	0.00129152	0.0403953	Clec4a3
ENSMUSG00000106791	-2.13861	0.00129893	0.0404825	4930553P18Rik
ENSMUSG00000020349	-0.341086	0.00129966	0.0404825	Ppp2ca
ENSMUSG00000014498	-0.487614	0.00130668	0.0405605	Ankrd52
ENSMUSG00000030034	0.409338	0.00130754	0.0405605	Ino80b
ENSMUSG00000046314	0.53735	0.00131134	0.0405951	Stxbp6
ENSMUSG00000036989	0.282845	0.00131923	0.0407559	Trim3
ENSMUSG00000019818	-0.296783	0.00133792	0.0412488	Cd164
ENSMUSG00000056204	-0.434335	0.0013469	0.0414412	Pgpep1
ENSMUSG00000028613	-3.82958	0.00135259	0.0415316	Lrp8
ENSMUSG00000022206	-0.797761	0.0013631	0.0417672	Npr3
ENSMUSG00000009214	-4.13452	0.00136579	0.0417672	Mymk
ENSMUSG00000029657	-0.522268	0.00137329	0.0418509	Hsph1
ENSMUSG00000041559	-0.895748	0.00137407	0.0418509	Fmod
ENSMUSG00000061046	0.55578	0.00138011	0.0418935	Haghl
ENSMUSG00000020908	-3.34065	0.00138101	0.0418935	Myh3
ENSMUSG00000040747	-2.22525	0.00139346	0.0421139	Cd53
ENSMUSG00000020018	0.499236	0.00139385	0.0421139	Snrpf
ENSMUSG00000020590	-0.324843	0.00140416	0.0423405	Snx13
ENSMUSG00000033542	0.51552	0.00140883	0.0423785	Arhgef5
ENSMUSG00000073002	0.366301	0.00141353	0.0423785	Vamp5
ENSMUSG00000046032	-0.363242	0.00141383	0.0423785	Snx12
ENSMUSG00000024782	-0.298122	0.00141898	0.0423987	Ak3
ENSMUSG00000049882	0.578628	0.00142012	0.0423987	Vcpkmt
ENSMUSG00000025220	-0.304793	0.00143335	0.0427092	Mgea5
ENSMUSG00000045128	0.255715	0.0014446	0.0428888	Rpl18a
ENSMUSG00000006850	0.54499	0.00144505	0.0428888	Tmco6
ENSMUSG00000109904	-0.96413	0.00145761	0.0431767	Gm45819
ENSMUSG00000020372	0.2134	0.00147397	0.0435758	Rack1
ENSMUSG00000052214	-0.308431	0.0015004	0.0442705	Opa3
ENSMUSG00000053886	-1.20743	0.00150601	0.0443119	Sh2d4a
ENSMUSG00000116066	0.879775	0.0015099	0.0443119	Gm49477
ENSMUSG00000026986	1.03283	0.0015106	0.0443119	Hnmt
ENSMUSG00000027162	-0.366128	0.00151859	0.0444599	Lin7c
ENSMUSG00000056515	-0.662985	0.0015245	0.0444714	Rab31
ENSMUSG00000060477	-0.543869	0.00152487	0.0444714	Irak2
ENSMUSG00000028295	0.427068	0.00153639	0.0447202	Smim8
ENSMUSG00000086040	-0.486479	0.00153932	0.0447202	Wipf3
ENSMUSG00000032372	1.01105	0.00155489	0.0450038	Plscr2
ENSMUSG00000114052	2.56967	0.00155511	0.0450038	Gm48616
ENSMUSG00000035621	-0.519785	0.00155974	0.0450038	Midn
ENSMUSG00000032322	-2.01094	0.00156321	0.0450038	Pstpip1
ENSMUSG00000046743	0.594452	0.00156453	0.0450038	Fat4
ENSMUSG00000031708	0.369475	0.00156696	0.0450038	Tecr
ENSMUSG00000004980	-0.238467	0.00158046	0.0453056	Hnrnpa2b1
ENSMUSG00000024914	0.315539	0.00160764	0.0459921	Drap1
ENSMUSG00000002319	0.366774	0.00161246	0.0459921	Ipo4
ENSMUSG00000042599	-0.330276	0.00161355	0.0459921	Kdm7a
ENSMUSG00000006014	-0.6841	0.00161927	0.0460684	Prg4
ENSMUSG00000048960	0.50723	0.0016289	0.0462552	Prex2
ENSMUSG00000022246	-0.778023	0.00163909	0.0463854	Rai14
ENSMUSG00000031897	0.362055	0.00163963	0.0463854	Psmb10
ENSMUSG00000001380	0.292719	0.00164572	0.046422	Hars
ENSMUSG00000036322	-1.5764	0.00164733	0.046422	H2-Ea-ps
ENSMUSG00000074886	0.342814	0.00165036	0.046422	Grk6
ENSMUSG00000043336	0.385537	0.00165321	0.046422	Filip1l
ENSMUSG00000026072	-0.759563	0.00165912	0.0465015	Il1r1
ENSMUSG00000031438	-0.42175	0.00166258	0.0465123	Rnf128
ENSMUSG00000066554	2.02128	0.00166783	0.0465729	Gm10167
ENSMUSG00000075254	0.323223	0.00167693	0.0467341	Heg1
ENSMUSG00000035150	-0.324318	0.00167979	0.0467341	Eif2s3x
ENSMUSG00000043993	0.681464	0.00169262	0.0470045	2900052L18Rik
ENSMUSG00000032377	0.574564	0.00169936	0.0471049	Plscr4
ENSMUSG00000042810	0.40758	0.00170834	0.0472673	Krba1
ENSMUSG00000048406	-0.626707	0.00171409	0.0473396	B330016D10Rik
ENSMUSG00000017417	0.561609	0.00171792	0.0473589	Plxdc1
ENSMUSG00000038267	-0.528172	0.0017293	0.0475857	Slc22a23
ENSMUSG00000052675	0.525954	0.00173895	0.0477644	Zfp112
ENSMUSG00000019806	-0.956772	0.00174588	0.0478675	Aig1
ENSMUSG00000035279	-1.03458	0.0017689	0.0483434	Ssc5d
ENSMUSG00000049755	-0.371619	0.00177084	0.0483434	Zfp672
ENSMUSG00000026764	-1.82711	0.00177283	0.0483434	Kif5c
ENSMUSG00000034872	0.759844	0.00179974	0.0489886	Gipc3
ENSMUSG00000020143	-2.42782	0.001806	0.0490705	Dock2
ENSMUSG00000021823	-0.505837	0.00181451	0.0491848	Vcl
ENSMUSG00000073433	-1.81367	0.00181671	0.0491848	Arhgdig
ENSMUSG00000003721	-0.344809	0.00183162	0.0494997	Insig2
ENSMUSG00000021140	-0.499744	0.00184078	0.0496001	Pcnx
ENSMUSG00000030083	0.293665	0.00184191	0.0496001	Abtb1
ENSMUSG00000020901	-1.69474	0.00185659	0.0498499	Pik3r5
ENSMUSG00000024668	-0.327441	0.00185778	0.0498499	Sdhaf2
ENSMUSG00000074264	-0.383976	0.00186139	0.0498582	Amy1
ENSMUSG00000073374	0.973663	0.00186614	0.0498969	C030034I22Rik
ENSMUSG00000002228	-0.315923	0.00187019	0.0499169	Ppm1j
ENSMUSG00000020661	-0.355076	0.00187554	0.0499657	Dnmt3a
ENSMUSG00000033577	0.420789	0.00187863	0.0499657	Myo6

## Sheet: DEGs Liver
Gene id	Log2FoldChange	p-value	p-value adj	Gene name
ENSMUSG00000081087	-4.44783	1.78e-18	3.15e-14	Rps15a-ps7
ENSMUSG00000073834	-2.17344	3.93e-18	3.47e-14	Mup11
ENSMUSG00000026691	7.68719	3.29e-17	1.94e-13	Fmo3
ENSMUSG00000020000	-8.86066	1.07e-14	4.71e-11	Moxd1
ENSMUSG00000097322	-2.36875	4.93e-14	1.61e-10	A530083I20Rik
ENSMUSG00000002944	2.02144	5.47e-14	1.61e-10	Cd36
ENSMUSG00000078672	-1.31202	1.29e-13	3.25e-10	Mup20
ENSMUSG00000030650	-8.25074	2.14e-13	4.71e-10	Tmc5
ENSMUSG00000096674	-1.64836	7.63e-13	1.5e-09	Mup15
ENSMUSG00000033998	-4.29906	8.91e-13	1.57e-09	Kcnk1
ENSMUSG00000074254	3.42824	6.68e-12	1.07e-08	Cyp2a4
ENSMUSG00000005268	1.18115	2.12e-11	3.12e-08	Prlr
ENSMUSG00000004951	-1.92206	2.81e-11	3.82e-08	Hspb1
ENSMUSG00000055782	2.35302	4.56e-11	5.75e-08	Abcd2
ENSMUSG00000112527	-1.15724	7.18e-11	8.45e-08	Gm35696
ENSMUSG00000030905	-1.61738	3.13e-10	3.45e-07	Crym
ENSMUSG00000043671	-1.10898	5.47e-10	5.68e-07	Dpy19l3
ENSMUSG00000098330	-2.26959	1.04e-09	1.02e-06	Gtpbp4-ps1
ENSMUSG00000030968	-0.967834	3.06e-09	2.84e-06	Pdilt
ENSMUSG00000099032	1.86389	3.54e-09	3.13e-06	Tcf24
ENSMUSG00000040660	4.79261	3.78e-09	3.18e-06	Cyp2b9
ENSMUSG00000060803	-0.948324	5.28e-09	4.24e-06	Gstp1
ENSMUSG00000032808	1.73601	6.83e-09	5.24e-06	Cyp2c38
ENSMUSG00000045776	1.56077	2.25e-08	1.65e-05	Lrtm1
ENSMUSG00000024411	1.73174	2.33e-08	1.65e-05	Aqp4
ENSMUSG00000053303	4.18529	3.73e-08	2.53e-05	Slc22a26
ENSMUSG00000061906	-1.08351	8.89e-08	5.81e-05	Ugt2b38
ENSMUSG00000025003	1.42187	1.41e-07	8.9e-05	Cyp2c39
ENSMUSG00000091867	2.27229	2.01e-07	0.000122197	Cyp2a22
ENSMUSG00000027670	-1.92979	2.23e-07	0.000131076	Ocstamp
ENSMUSG00000005677	0.900244	2.32e-07	0.000131837	Nr1i3
ENSMUSG00000015451	-1.01537	3.23e-07	0.000177896	C4a
ENSMUSG00000022181	-0.762835	4.02e-07	0.000214803	C6
ENSMUSG00000038599	-1.85034	4.9e-07	0.000254177	Capn8
ENSMUSG00000058613	-2.04463	5.52e-07	0.000278547	Cyp2d41-ps
ENSMUSG00000092008	3.24299	9.22e-07	0.000443945	Cyp2c69
ENSMUSG00000023044	-1.3015	9.34e-07	0.000443945	Csad
ENSMUSG00000039519	-1.12778	9.56e-07	0.000443945	Cyp7b1
ENSMUSG00000096688	-1.34333	1.06e-06	0.000479753	Mup17
ENSMUSG00000067219	1.67657	1.65e-06	0.00072967	Nipal1
ENSMUSG00000037095	-1.27671	1.74e-06	0.000749759	Lrg1
ENSMUSG00000037499	-0.892927	2.83e-06	0.00118853	Nenf
ENSMUSG00000038576	-0.702229	3.24e-06	0.00132773	Susd4
ENSMUSG00000036216	-0.747499	3.53e-06	0.00141646	Leap2
ENSMUSG00000049404	-0.860295	3.85e-06	0.00151138	Rarres1
ENSMUSG00000116270	1.76229	4.01e-06	0.00153931	Gm1600
ENSMUSG00000044349	1.04061	4.95e-06	0.00185995	Snhg11
ENSMUSG00000102758	1.06091	7.22e-06	0.00265285	Naaladl2
ENSMUSG00000003355	-1.02256	7.96e-06	0.00286742	Fkbp11
ENSMUSG00000021268	1.11163	9.34e-06	0.00327353	Meg3
ENSMUSG00000024330	-1.72345	9.46e-06	0.00327353	Col11a2
ENSMUSG00000025498	-0.729379	9.65e-06	0.00327353	Irf7
ENSMUSG00000068877	-0.641954	1.12e-05	0.00371933	Selenbp2
ENSMUSG00000039956	-0.600546	1.2e-05	0.00393587	Mrap
ENSMUSG00000051579	0.679071	1.38e-05	0.0044396	Tceal8
ENSMUSG00000038754	-0.952038	1.56e-05	0.00486325	Elovl3
ENSMUSG00000055095	-5.49286	1.59e-05	0.00486325	Spink6
ENSMUSG00000024131	-1.32756	1.61e-05	0.00486325	Slc3a1
ENSMUSG00000102602	1.29026	1.63e-05	0.00486325	A930004J17Rik
ENSMUSG00000014852	0.770135	1.94e-05	0.00569525	Adamts13
ENSMUSG00000045775	1.38852	1.98e-05	0.00573157	Slc16a5
ENSMUSG00000028464	1.21191	2.13e-05	0.00599334	Tpm2
ENSMUSG00000040612	0.756208	2.14e-05	0.00599334	Ildr2
ENSMUSG00000097762	1.69839	2.17e-05	0.00599334	4732463B04Rik
ENSMUSG00000103653	-1.37334	2.26e-05	0.00613736	Gstp-ps
ENSMUSG00000055254	-1.39099	2.3e-05	0.00615712	Ntrk2
ENSMUSG00000024924	1.65676	2.53e-05	0.00664166	Vldlr
ENSMUSG00000061175	0.613806	2.59e-05	0.00664166	Fnip2
ENSMUSG00000022149	-0.538551	2.6e-05	0.00664166	C9
ENSMUSG00000082644	-1.37446	2.78e-05	0.00699598	Mup-ps19
ENSMUSG00000042129	1.18015	3.21e-05	0.00796705	Rassf4
ENSMUSG00000025656	1.33257	3.41e-05	0.00836209	Arhgef9
ENSMUSG00000020805	-1.6586	3.53e-05	0.0085256	Slc13a5
ENSMUSG00000037709	0.872091	3.69e-05	0.00880243	Fam13a
ENSMUSG00000027070	-2.45982	3.82e-05	0.008999	Lrp2
ENSMUSG00000029254	1.27772	4.21e-05	0.00977844	Stap1
ENSMUSG00000030795	0.722337	4.79e-05	0.0109509	Fus
ENSMUSG00000044071	5.06414	4.84e-05	0.0109509	Fam19a2
ENSMUSG00000000567	-1.40387	5.11e-05	0.0114186	Sox9
ENSMUSG00000092471	-1.38127	5.24e-05	0.0114186	Cyp21a2-ps
ENSMUSG00000027533	-1.39396	5.24e-05	0.0114186	Fabp5
ENSMUSG00000041567	-0.819671	5.59e-05	0.0120399	Serpina12
ENSMUSG00000064348	-1.2112	5.94e-05	0.0126328	mt-Tn
ENSMUSG00000034160	0.765111	6.3e-05	0.0132441	Ogt
ENSMUSG00000018339	-1.09622	6.53e-05	0.0135558	Gpx3
ENSMUSG00000055866	0.88668	7.2e-05	0.0147769	Per2
ENSMUSG00000051747	3.2564	8.46e-05	0.0171625	Ttn
ENSMUSG00000021228	2.62318	9.6e-05	0.0192506	Acot3
ENSMUSG00000100157	1.6092	9.89e-05	0.0192735	2310034O05Rik
ENSMUSG00000046718	-0.603584	9.99e-05	0.0192735	Bst2
ENSMUSG00000021259	0.796906	0.000100264	0.0192735	Cyp46a1
ENSMUSG00000048782	-1.09149	0.000101487	0.0192735	Insc
ENSMUSG00000006218	-0.955305	0.000102374	0.0192735	Fam131c
ENSMUSG00000022003	-1.10941	0.00010343	0.0192735	Slc25a30
ENSMUSG00000031355	0.859671	0.000105628	0.0192735	Arhgap6
ENSMUSG00000050097	-1.75251	0.000106537	0.0192735	Ces2b
ENSMUSG00000086610	1.03129	0.00010655	0.0192735	Gm15408
ENSMUSG00000049109	2.68818	0.000107033	0.0192735	Themis
ENSMUSG00000020407	1.40812	0.000115595	0.0206051	Upp1
ENSMUSG00000046727	-0.744595	0.00012914	0.0227894	Cystm1
ENSMUSG00000022822	0.936931	0.000138665	0.0242279	Abcc5
ENSMUSG00000061780	5.27493	0.000142419	0.0245258	Cfd
ENSMUSG00000078350	-1.08669	0.000143926	0.0245258	Smim1
ENSMUSG00000056054	-3.83074	0.000145798	0.0245258	S100a8
ENSMUSG00000029352	-2.28179	0.000145929	0.0245258	Crybb3
ENSMUSG00000042834	1.14411	0.000152244	0.0252195	Nrep
ENSMUSG00000028240	0.822269	0.000152915	0.0252195	Cyp7a1
ENSMUSG00000022032	-2.04485	0.000159975	0.0259812	Scara5
ENSMUSG00000097321	0.923283	0.000160478	0.0259812	1700028E10Rik
ENSMUSG00000028698	-1.32007	0.000162975	0.0261457	Pik3r3
ENSMUSG00000027035	0.70469	0.000171827	0.0270758	Cers6
ENSMUSG00000078675	-1.85296	0.000171842	0.0270758	Mup16
ENSMUSG00000052595	0.591436	0.000182213	0.0284558	A1cf
ENSMUSG00000069792	-1.07707	0.000184763	0.028601	Wfdc17
ENSMUSG00000060807	0.660315	0.000191198	0.0293397	Serpina6
ENSMUSG00000115852	0.749456	0.000195919	0.029805	AC169509.1
ENSMUSG00000074115	-2.54678	0.000206231	0.0311057	Saa1
ENSMUSG00000087241	0.775067	0.000212655	0.0316603	Gm11844
ENSMUSG00000009013	-0.962412	0.000213497	0.0316603	Dynll1
ENSMUSG00000037166	-0.836011	0.000229264	0.0337113	Ppp1r14a
ENSMUSG00000105506	-2.11852	0.000231148	0.0337113	Gm43743
ENSMUSG00000073125	1.9371	0.000234446	0.0339121	Xlr3b
ENSMUSG00000036181	-0.744854	0.000239923	0.0344221	Hist1h1c
ENSMUSG00000020253	-0.476783	0.00024357	0.0345781	Ppm1m
ENSMUSG00000064215	-0.877857	0.000244929	0.0345781	Ifi27
ENSMUSG00000026315	1.11753	0.000251803	0.0352664	Serpinb8
ENSMUSG00000027397	0.521426	0.000269344	0.0374261	Slc20a1
ENSMUSG00000044927	-2.6062	0.000273726	0.0377378	H1fx
ENSMUSG00000041782	-1.17772	0.000289488	0.0390799	Lad1
ENSMUSG00000025497	-0.509135	0.000289709	0.0390799	Cdhr5
ENSMUSG00000041293	-0.859761	0.000290104	0.0390799	Adgrf1
ENSMUSG00000033467	-0.935346	0.000321839	0.0430084	Crlf2
ENSMUSG00000115338	-0.557099	0.000324141	0.0430084	Pnp
ENSMUSG00000028150	0.725183	0.000330171	0.0434816	Rorc
ENSMUSG00000074129	-0.575159	0.000338377	0.0442321	Rpl13a
ENSMUSG00000031441	-1.2793	0.000351664	0.0456229	Atp11a
ENSMUSG00000025422	-1.19932	0.000355496	0.0456229	Agap2
ENSMUSG00000031200	0.960243	0.000356772	0.0456229	Mtcp1
ENSMUSG00000096107	-3.68806	0.000361769	0.045929	Gm16505

## Sheet: DEGs Brown Adipose Tissue
Gene id	Log2FoldChange	p-value	p-value adj	Gene name
ENSMUSG00000067768	4.29442	7.48e-16	1.24e-11	Xlr4b
ENSMUSG00000081087	-3.42676	2.22e-15	1.85e-11	Rps15a-ps7
ENSMUSG00000026175	1.72594	2.58e-13	1.43e-09	Vil1
ENSMUSG00000074818	-2.16869	1.74e-11	7.22e-08	Pdzd7
ENSMUSG00000029716	1.43453	5.01e-11	1.67e-07	Tfr2
ENSMUSG00000069515	-2.46616	1.27e-07	0.000351644	Lyz1
ENSMUSG00000039899	-1.19507	2.37e-07	0.000500294	Fgl2
ENSMUSG00000070348	1.30537	2.41e-07	0.000500294	Ccnd1
ENSMUSG00000061815	-0.907936	3.61e-07	0.000667989	Rufy4
ENSMUSG00000061100	1.46939	5.81e-07	0.000967165	Retnla
ENSMUSG00000021456	0.998397	3.79e-06	0.00573342	Fbp2
ENSMUSG00000078234	-0.776536	4.7e-06	0.00651385	Klhdc7a
ENSMUSG00000028751	1.67423	5.36e-06	0.00685652	Pla2g2e
ENSMUSG00000059022	1.10832	5.94e-06	0.0070607	Kcp
ENSMUSG00000033585	1.06551	6.89e-06	0.00764011	Ndn
ENSMUSG00000036862	0.956607	9.79e-06	0.0101779	Dchs1
ENSMUSG00000006218	1.05101	1.74e-05	0.0170576	Fam131c
ENSMUSG00000026193	0.761821	1.86e-05	0.0172186	Fn1
ENSMUSG00000032649	0.842248	2.42e-05	0.0211899	Colgalt2
ENSMUSG00000087165	1.13905	3.53e-05	0.0293556	2010001A14Rik
ENSMUSG00000072949	0.822272	4.23e-05	0.0335016	Acot1
ENSMUSG00000087505	1.60127	4.54e-05	0.033513	Gm15241
ENSMUSG00000062753	1.12126	4.72e-05	0.033513	AI413582
ENSMUSG00000055003	-3.69702	4.84e-05	0.033513	Lrtm2
ENSMUSG00000008734	-0.763073	5.61e-05	0.0373492	Gprc5b
ENSMUSG00000032372	1.35646	6.07e-05	0.0374101	Plscr2
ENSMUSG00000087269	1.10384	6.07e-05	0.0374101	D330023K18Rik
ENSMUSG00000063171	0.956324	7.21e-05	0.0428175	Rps4l
ENSMUSG00000041798	-2.25675	8.13e-05	0.0463065	Gck
ENSMUSG00000022037	-1.34257	8.6e-05	0.0463065	Clu
ENSMUSG00000038167	-1.44496	8.63e-05	0.0463065	Plekhg6

## Sheet: Common DEGs FC vs SPC
Gm19963
Rps15a-ps7
Hist1h1c
Gm42047
Gm47163
Hist1h2be
Fus
Gjb6
Ackr1
AC114585.1
Hist1h2bc
Slc25a12
Gm38300
Clgn
Ddc
C1qb
Atraid
6330403L08Rik
Mt1
Gstk1
Ly6a
Rimklb
Gramd2
Gm47572
Gm45495
Pold4
Ly6c1
Gm44645
Hist2h3c2
Hspb8
Crlf2
Prdx6
Star
Taf15
Apod
Col20a1
Spp1
C1qa
Sdc4
Olig1
Ndrg2
Mipep
Alas2
B330016D10Rik
Gm42847
Gpx3
Pmm2
Gm14295
Hipk4
Rab13
Tac2
Xlr3a
Lppos
C1qc
Igf2bp3
Zfp846
Cebpa
Htra1
Isoc2a
Klk6
Nudt18
Hnrnpa1
Map3k9
Rcn3
Trem2
Lyz2
D130017N08Rik
Ptgds
8430429K09Rik
Hint2
Ndufc1
Ralgapa2
Cdon
Ufsp1
Adra2c
E330034L11Rik
St6gal2
Tmtc3
Mga
Epop
Bcl9
S100a13
Zfp609
Mt3
2001-08-01
Tcte2
Tenm2
Serpinf1
Fzd9
Gm27030
Bcl9l
Gm37459
Celf3
2010315B03Rik
Entpd7
Ppp1r1b
Fth1
Gm44421
Tesc
Mxra7
Nenf
S100a10
Kcnk2
Rom1

## Sheet: Common DEGs TA vs FC
Rps15a-ps7
Hist1h1c
Gm42047
Hist1h2be
Fus
Hist1h2bc
Tmem116
Pbld2
6330403L08Rik
Tyrobp
Npc1l1
Ccdc191
Atxn2l
Hist2h3c2
Col20a1
Ctss
Ift172
Aldh1a1
Kazald1
B330016D10Rik
Selplg
Tle2
Plec
Flna
Xlr3a
Ccl25
Nxn
Ankrd52
Wfs1
Lingo3
Phyh
Pdlim7
Bfsp1
mt-Te
Tmem82
Trem2
Armcx4
Hist1h1e
Scd1
Rap1gds1
Colgalt2
Cers4
Gprc5b
Eml6
Ufsp1
Fam193b
Ecm2
Gm20632
Rcan2
Hdac7
Ppip5k1
Clec4a3
Dock6
Gpr146
Ccdc84
Dis3
Rpain
Snx12
Cc2d1b
Fth1
Hsdl2
Coq5
Ak3
Fnbp1l
Ccdc82
Gstm1
Itfg1
Sema5b
Krba1
Usf3

## Sheet: Common DEGs TA vs SPC
Rps15a-ps7
Gm42047
Fus
B330016D10Rik
Hist1h1c
Yjefn3
Txnl4a
Tgfb3
Ufsp1
Hist1h2be
6330403L08Rik
BC049352
Hist1h2bc
Hist2h3c2
Trem2
Fth1
1600020E01Rik
Xlr3b
Col20a1
Zfp112
Fam173a
Lgals4
Xlr3a
Tmem37
